# Supplementary material for: Conservation of Differential Animal MicroRNA Processing by Drosha and Dicer
Source: Front Mol Biosci. 2022 Jan 3;8:730006. doi: 10.3389/fmolb.2021.730006 (PMC8761633; doi:10.3389/fmolb.2021.730006)
Supplement: Supplementary file 1 [file DataSheet5.XLS]

## Sheet: Human miRNA expression datasets
Human miRNA expression levels were computed from the datasets of 20 different normal tissues/samples. For samples with replicates, average miRNA expression was first calculated. After normalization with total miRNA levels (sequence reads), expression values of individual miRNAs from the 20 samples were summed to represent in vivo expression levels.
Human samples	Dataset accession numbers
Heart left ventricle	GSE143092_ENCFF119HDC
Brain	GSM751286_ENCFF653DJC
Gastrocnemius medialis	GSM2343521_ENCFF088SNG
Left lung	GSE142921_ENCFF785XEV
Thyroid gland	GSM2343514_ENCFF748TIX
Endocrine pancreas	GSM1582550_ENCFF365WJJ
Spleen	GSE142901_ENCFF811GWB
Prostate gland	GSM2343365_ENCFF337SUC
Chorion	GSM1127152_ENCFF531HZB
Adrenal gland	GSE143046_ENCFF817OKW
Lower leg skin	GSE88565_ENCFF074GID
Ovary	GSE143053_ENCFF026RES
Uterus	GSM2343840_ENCFF137DJZ
Bladder	DRX011925 (Bladder)	DRX011926 (Bladder)	DRX011927 (Bladder)	DRX011928 (Bladder)	DRX011929 (Bladder)
Plasma	SRX262174 (Plasma)	SRX262175 (Plasma)	SRX262176 (Plasma)	SRX262177 (Plasma)	SRX262178 (Plasma)	SRX262179 (Plasma)
Placenta	SRX262196 (Placenta)	SRX262197 (Placenta)	SRX262198 (Placenta)	SRX262199 (Placenta)	SRX262200 (Placenta)	SRX262201 (Placenta)
Pancreas	SRX290576 (Pancreas)	SRX290601 (Pancreas)	SRX290617 (Pancreas)	SRX290620 (Pancreas)	SRX290623 (Pancreas)	SRX290626 (Pancreas)
Nasopharynx	SRX345906 (Nasopharynx)	SRX345908 (Nasopharynx)
Liver	SRX353113 (Liver)
Breast	SRX513285 (Breast)	SRX513286 (Breast)

## Sheet: Suppl Table S5
Supplementary Table S5. Human miRNA motif data. Column 1: List of (pri-)miRNAs. Column 2: UG motif status. "0" means no UG, "1" means having the UG motif. Column 3: UGU motif status. Column 4: CNNC motif status. Column 5: Total number of the UG, UGU, and CNNC motifs in pri-miRNAs. Column 6: mGHG scores. Column 7: Relative Drosha cleavage efficiencies, from Feng et al. (2011). Column 8: Human miRN…
1	2	3	4	5	6	7	8		9	10	11	12
miRNAs	UG	UGU	CNNC	Total	mGHG score	Relative Drosha cleavage efficiency (%)	miRNA expression		miRNAs	UGU	Relative Dicer cleavage efficiency (%)	miRNA expression
hsa-let-7a-1	0	0	1	1	27.5476	100	0.0064274		hsa-let-7a-1	0	100	0.0064274
hsa-let-7a-2	1	0	1	2	ND		0.00676968		hsa-mir-1-2	0	103	0.00287245
hsa-let-7a-3	0	0	1	1	13.1215		0.00634749		hsa-mir-7-2	1	262.4	0.000965697
hsa-let-7b	0	0	1	1	ND		0.028603		hsa-mir-9-1	0	235.2	6.06718e-05
hsa-let-7c	1	0	1	2	ND		0.0229355		hsa-mir-10a	0	275.7	0.00770849
hsa-let-7d	0	0	0	0	40.0535		0.00983656		hsa-mir-16-1	0	155.1	0.00381165
hsa-let-7e	0	0	0	0	32.0856		0.00739322		hsa-mir-18a	1	77.4	0.000156822
hsa-let-7f-1	0	1	0	1	ND		0.0087061		hsa-mir-22	0	75.8	0.014508
hsa-let-7f-2	1	0	1	2	68.302		0.0120602		hsa-mir-23a	0	104.6	0.0361858
hsa-let-7g	1	0	1	2	23.9816		0.0643108		hsa-mir-24-2	0	200.7	0.00105973
hsa-let-7i	0	0	0	0	87.6606		0.0287561		hsa-mir-25	1	141.8	0.00462535
hsa-mir-100	0	0	0	0	ND		0.0166446		hsa-mir-26a-1	0	180	0.00582189
hsa-mir-101-1	0	0	1	1	79.5536	89.14	0.00103609		hsa-mir-27a	0	151.3	0.00457002
hsa-mir-101-2	1	1	0	2	ND		0.00111731		hsa-mir-29a	0	95.3	0.00412852
hsa-mir-103a-1	0	0	1	1	66.4343		0.00105352		hsa-mir-30a	0	109.6	0.0132462
hsa-mir-103a-2	0	0	1	1	80.6642		0.00110934		hsa-mir-31	1	142.2	0.000230789
hsa-mir-103b-1	0	0	0	0	ND		1.55928e-07		hsa-mir-32	1	111.7	0.000215999
hsa-mir-103b-2	0	0	1	1	ND		2.33198e-06		hsa-mir-33a	1	101.1	0.000105853
hsa-mir-105-1	0	0	0	0	22.2211	21.44	1.70439e-06		hsa-mir-34a	0	96.6	0.000851492
hsa-mir-105-2	1	0	0	1	22.2211		1.68865e-06		hsa-mir-95	1	188.1	0.00162761
hsa-mir-106a	0	0	0	0	10.8819		8.71739e-05		hsa-mir-96	0	80.7	0.000279937
hsa-mir-106b	0	0	1	1	23.3258		0.00189277		hsa-mir-101-1	0	161.3	0.00103609
hsa-mir-107	0	0	1	1	66.4343	89.77	0.000904998		hsa-mir-105-1	0	29.3	1.70439e-06
hsa-mir-10a	0	0	1	1	26.7943	80.66	0.00770849		hsa-mir-107	1	92	0.000904998
hsa-mir-10b	0	0	1	1	25.1739		0.0120734		hsa-mir-122	0	187.3	0.00508012
hsa-mir-1-1	1	0	0	1	51.4057		0.00296274		hsa-mir-124-1	1	89.9	7.85456e-06
hsa-mir-1-2	0	0	1	1	48.6327	58.03	0.00287245		hsa-mir-125b-1	0	90.3	0.00177485
hsa-mir-122	0	1	1	2	ND	79.56	0.00508012		hsa-mir-126	0	139	0.0420035
hsa-mir-122b	0	0	0	0	ND		0		hsa-mir-127	1	142.6	0.00380138
hsa-mir-124-1	0	0	1	1	6.42571	38.1	7.85456e-06		hsa-mir-128-2	1	88	0.000517292
hsa-mir-124-2	0	0	0	0	100		8.63238e-06		hsa-mir-129-1	0	9.3	5.2924e-05
hsa-mir-124-3	1	0	1	2	40.8951		8.33857e-06		hsa-mir-130a	0	66.6	0.00486093
hsa-mir-125a	1	0	0	1	95.9264		0.00802574		hsa-mir-133a-1	0	100	3.34666e-05
hsa-mir-125b-1	1	1	1	3	46.0094	95	0.00177485		hsa-mir-135a-2	0	62.3	6.65906e-05
hsa-mir-125b-2	0	0	1	1	86.4537		0.00103803		hsa-mir-136	0	68.2	0.000671898
hsa-mir-126	0	0	0	0	80.107	0	0.0420035		hsa-mir-137	1	122.2	0.000128631
hsa-mir-127	0	0	1	1	23.9816	0	0.00380138		hsa-mir-139	0	121.7	0.00705515
hsa-mir-128-1	1	0	1	2	51.4057		0.000657979		hsa-mir-140	0	68.3	0.00452492
hsa-mir-128-2	1	1	0	2	9.8073	44.71	0.000517292		hsa-mir-142	0	108.5	0.00291801
hsa-mir-129-1	1	1	1	3	33.9151	51.27	5.2924e-05		hsa-mir-144	0	98.7	0.00152325
hsa-mir-129-2	1	1	1	3	66.4343		9.21911e-05		hsa-mir-145	1	27.5	0.00641885
hsa-mir-130a	1	0	1	2	ND	80.25	0.00486093		hsa-mir-146a	0	167.4	0.00134179
hsa-mir-130b	0	0	1	1	77.3782		0.000158183		hsa-mir-147	0	58.9	#N/A
hsa-mir-132	0	1	1	2	37.3712		0.000872219		hsa-mir-148a	1	92.1	0.0119529
hsa-mir-133a-1	0	0	1	1	17.1943	89.51	3.34666e-05		hsa-mir-149	0	127.7	0.00143125
hsa-mir-133a-2	0	0	1	1	24.8273		3.24793e-05		hsa-mir-150	0	120.6	0.00241419
hsa-mir-133b	1	0	0	1	66.4343		1.27153e-05		hsa-mir-153-1	0	103.7	1.78361e-05
hsa-mir-134	0	0	1	1	14.8651	0	0.000547235		hsa-mir-154	0	138.9	0.000137427
hsa-mir-135a-1	0	0	0	0	68.302		1.89186e-05		hsa-mir-155	0	113.5	0.000609817
hsa-mir-135a-2	0	0	1	1	ND	37.22	6.65906e-05		hsa-mir-181a-2	0	134.6	0.00345762
hsa-mir-135b	0	0	1	1	46.0094		0.000373502		hsa-mir-182	1	128.7	0.00387748
hsa-mir-136	1	0	0	1	10.8067	91.37	0.000671898		hsa-mir-183	0	63.6	0.00173769
hsa-mir-137	1	0	1	2	65.0671	0	0.000128631		hsa-mir-184	0	126.7	0.00061169
hsa-mir-138-1	1	0	0	1	34.151		8.79132e-05		hsa-mir-185	0	107.1	0.00120563
hsa-mir-138-2	1	0	1	2	ND		5.05922e-05		hsa-mir-186	0	180	0.00183368
hsa-mir-139	1	1	1	3	86.4537	71.52	0.00705515		hsa-mir-188	1	11.5	5.31164e-05
hsa-mir-140	0	0	1	1	50.3478	89.55	0.00452492		hsa-mir-190	0	140	#N/A
hsa-mir-141	0	0	1	1	ND		0.00328383		hsa-mir-192	0	168.9	0.00444888
hsa-mir-142	0	0	0	0	10.9576	106.5	0.00291801		hsa-mir-193a	0	155.9	0.000921033
hsa-mir-143	1	0	1	2	47.6319		0.0319794		hsa-mir-194-2	0	60.3	0.000316168
hsa-mir-144	1	0	0	1	74.7425	107.68	0.00152325		hsa-mir-196a-1	0	119.3	6.39485e-05
hsa-mir-145	0	0	1	1	40.0535	0	0.00641885		hsa-mir-197	0	80.8	0.000308381
hsa-mir-146a	1	1	0	2	ND	61.8	0.00134179		hsa-mir-199a-1	0	162.5	0.00161982
hsa-mir-146b	1	0	1	2	ND		0.00439709		hsa-mir-200a	0	73.8	0.000729023
hsa-mir-147a	0	0	1	1	41.466	19.5	3.70369e-09		hsa-mir-202	0	139.5	0.00016326
hsa-mir-147b	0	0	1	1	38.1565		2.51469e-05		hsa-mir-208a	0	128.5	1.13681e-05
hsa-mir-148a	1	0	1	2	17.1943	50.73	0.0119529		hsa-mir-214	0	142.3	0.00182877
hsa-mir-148b	0	1	1	2	71.6978		0.00143169		hsa-mir-216a	0	152.7	2.44778e-05
hsa-mir-149	0	1	0	1	43.5275	0	0.00143125		hsa-mir-217	0	102.2	0.000633429
hsa-mir-150	0	0	1	1	ND	58.05	0.00241419		hsa-mir-218-1	0	119	6.44278e-05
hsa-mir-151a	0	0	1	1	40.0535		0.00215923		hsa-mir-219-1	0	115.9	1.3297e-05
hsa-mir-151b	1	0	0	1	9.87552		0.00016051		hsa-mir-221	0	89.2	0.00433276
hsa-mir-152	1	0	1	2	20.5898		0.000818407		hsa-mir-223	0	146.2	0.00125603
hsa-mir-153-1	0	0	1	1	38.4219	111.4	1.78361e-05		hsa-mir-224	1	77.4	0.00016416
hsa-mir-153-2	0	0	0	0	11.344		0.000240505		hsa-mir-296	0	64.9	4.77293e-05
hsa-mir-154	1	0	1	2	8.24692	65.4	0.000137427		hsa-mir-299	0	40	0.000200711
hsa-mir-155	0	0	0	0	25.5253	28.8	0.000609817		hsa-mir-302a	0	55.8	1.60612e-06
hsa-mir-15a	0	0	1	1	63.2878		0.00138283		hsa-mir-324	0	133	0.000732596
hsa-mir-15b	0	0	0	0	63.2878		0.00179703		hsa-mir-326	0	134.4	0.000139685
hsa-mir-16-1	1	0	1	2	46.3294		0.00381165		hsa-mir-328	0	108.1	0.000350079
hsa-mir-16-2	0	0	1	1	81.7902		0.00323351		hsa-mir-329-1	0	78.6	3.78199e-05
hsa-mir-17	0	0	1	1	30.1452		0.00112533		hsa-mir-330	0	161.2	0.000158048
hsa-mir-181a-1	0	0	1	1	5.11189		0.00321113		hsa-mir-331	0	86.5	0.000287996
hsa-mir-181a-2	0	0	1	1	38.6891	42.5	0.00345762		hsa-mir-337	0	56.4	0.000244405
hsa-mir-181b-1	0	0	0	0	76.313		0.000384315		hsa-mir-338	0	61.1	0.000145616
hsa-mir-181b-2	1	0	0	1	100		0.00042443		hsa-mir-342	1	125.4	0.00202538
hsa-mir-181c	0	0	1	1	5.14744		0.000812545		hsa-mir-345	0	208.1	0.000242872
hsa-mir-181d	0	1	1	2	76.313		0.00024422		hsa-mir-346	0	173.1	1.03372e-05
hsa-mir-182	1	0	1	2	43.5275	69.2	0.00387748		hsa-mir-361	0	110.2	0.00259651
hsa-mir-183	0	1	1	2	65.0671	62.7	0.00173769		hsa-mir-362	0	12.6	0.000162276
hsa-mir-184	0	0	1	1	76.313	0	0.00061169		hsa-mir-363	0	128.4	0.00036947
hsa-mir-185	0	0	1	1	32.7598	14.42	0.00120563		hsa-mir-365-1	0	105.8	9.9064e-05
hsa-mir-186	1	0	1	2	ND	0	0.00183368		hsa-mir-367	0	72.2	0
hsa-mir-187	0	0	0	0	ND		5.55228e-05		hsa-mir-370	0	135.3	0.000332472
hsa-mir-188	1	0	0	1	ND	28.84	5.31164e-05		hsa-mir-371	0	126.8	1.09213e-05
hsa-mir-18a	0	0	1	1	60.2904	62.95	0.000156822		hsa-mir-373	0	125	8.18389e-06
hsa-mir-18b	1	0	1	2	29.937		2.09109e-05		hsa-mir-376a-1	0	77.5	6.04649e-05
hsa-mir-190a	1	1	1	3	52.1233	79.7	8.54875e-05		hsa-mir-380	0	156.8	2.25732e-05
hsa-mir-190b	1	0	1	2	64.6176		6.81074e-05		hsa-mir-383	1	128.4	8.65767e-05
hsa-mir-191	0	0	1	1	14.8651		0.00805957		hsa-mir-412	0	136.6	3.4931e-05
hsa-mir-192	0	0	1	1	13.5842	44.4	0.00444888		hsa-mir-421	0	94.2	0.000163086
hsa-mir-193a	1	0	1	2	71.6978	68.31	0.000921033		hsa-mir-423	1	136.5	0.00417026
hsa-mir-193b	1	0	1	2	34.8686		0.000432055		hsa-mir-424	1	48.8	0.00470339
hsa-mir-194-1	0	0	1	1	ND		0.000289985		hsa-mir-425	0	67.2	0.00109581
hsa-mir-194-2	1	0	1	2	66.4343	0	0.000316168		hsa-mir-431	0	73.7	0.000125371
hsa-mir-195	0	0	1	1	41.7544	96	0.00543488		hsa-mir-433	0	93.6	0.000147573
hsa-mir-196a-1	0	0	1	1	ND	62.2	6.39485e-05		hsa-mir-449a	0	109.5	7.74175e-05
hsa-mir-196a-2	0	0	1	1	ND		0.000923965		hsa-mir-452	0	187.9	0.000122643
hsa-mir-196b	0	0	1	1	ND		0.000111325		hsa-mir-455	0	76.6	0.00103957
hsa-mir-197	0	0	0	0	13.1215	65.3	0.000308381		hsa-mir-484	0	49.8	0.000636862
hsa-mir-198	1	0	0	1	ND		0		hsa-mir-485	0	93.3	0.000260306
hsa-mir-199a-1	0	0	1	1	77.3782	76.61	0.00161982		hsa-mir-488	0	142.8	6.34937e-05
hsa-mir-199a-2	0	0	1	1	77.3782		0.00166886		hsa-mir-489	0	98.9	1.8793e-05
hsa-mir-199b	0	0	1	1	77.3782		0.00202595		hsa-mir-490	0	103.3	1.64474e-05
hsa-mir-19a	1	0	1	2	52.1233		0.000472703		hsa-mir-491	0	176.5	3.97841e-05
hsa-mir-19b-1	0	1	0	1	25.1739		0.000642632		hsa-mir-498	0	189	0.000266653
hsa-mir-19b-2	1	0	0	1	99.3092		0.00148256		hsa-mir-499	1	115.2	0.000665624
hsa-mir-200a	0	0	0	0	18.6856	7.26	0.000729023		hsa-mir-500	0	133.2	0.000189257
hsa-mir-200b	0	0	1	1	31.864		0.00139482		hsa-mir-503	1	120	0.000158941
hsa-mir-200c	1	1	1	3	50.3478		0.0100638		hsa-mir-504	0	62.2	5.50974e-05
hsa-mir-202	0	0	1	1	36.8567	0	0.00016326		hsa-mir-505	0	124.8	0.000329631
hsa-mir-203a	0	0	1	1	74.2262		0.00990293		hsa-mir-511-1	0	67	2.38819e-05
hsa-mir-203b	0	0	1	1	23.3258		7.9132e-05		hsa-mir-513a	1	142.9	9.85575e-06
hsa-mir-204	1	0	1	2	35.8489		0.000562249		hsa-mir-520e	0	187.9	9.38197e-06
hsa-mir-205	0	0	1	1	ND	72.3	0.000881789		hsa-mir-541	0	90.1	7.98594e-06
hsa-mir-206	1	0	0	1	51.7632		0.0058718		hsa-mir-545	1	54.8	1.23448e-05
hsa-mir-208a	0	0	1	1	80.107	48.53	1.13681e-05		hsa-mir-550-1	0	119.2	9.06395e-05
hsa-mir-208b	0	0	1	1	46.0094		0.000761024		hsa-mir-551a	0	87.1	3.53177e-06
hsa-mir-20a	0	1	1	2	ND		0.00087147		hsa-mir-554	0	24.8	0
hsa-mir-20b	0	0	0	0	ND		0.000120051		hsa-mir-556	0	159.1	1.76741e-05
hsa-mir-21	0	0	0	0	46.0094		0.0357365		hsa-mir-558	0	72.9	4.89689e-08
hsa-mir-210	0	0	1	1	27.1684		0.000330791		hsa-mir-569	0	0	3.32827e-08
hsa-mir-211	1	0	1	2	7.966		1.72393e-05		hsa-mir-577	0	156.7	2.5792e-05
hsa-mir-212	0	0	1	1	41.466		0.000128736		hsa-mir-584	0	95.1	0.000150174
hsa-mir-214	0	0	0	0	31.6439	11.66	0.00182877		hsa-mir-598	0	181	0.000273633
hsa-mir-215	1	0	1	2	42.9283		5.52075e-05		hsa-mir-602	0	51.1	1.18882e-07
hsa-mir-216a	0	0	0	0	ND	26.12	2.44778e-05		hsa-mir-622	1	73.4	4.41851e-07
hsa-mir-216b	0	1	1	2	80.107		1.29809e-05		hsa-mir-624	0	139.6	2.06055e-05
hsa-mir-217	0	0	1	1	14.4586	78	0.000633429		hsa-mir-648	0	50.2	0
hsa-mir-218-1	0	0	1	1	71.6978	91	6.44278e-05		hsa-mir-654	1	98.5	0.000377996
hsa-mir-218-2	1	0	1	2	56.6442		2.8044e-05		hsa-mir-657	0	88	3.52667e-08
hsa-mir-219a-1	0	0	1	1	40.8951	12.92	1.3297e-05		hsa-mir-658	0	53.4	8.88247e-08
hsa-mir-219a-2	0	1	1	2	63.2878		6.02362e-06		hsa-mir-665	1	20.6	2.83422e-05
hsa-mir-219b	0	0	0	0	5.67199		6.56856e-06		hsa-mir-671	0	139.3	0.00011474
hsa-mir-22	1	1	1	3	ND	0	0.014508		hsa-mir-708	0	141.9	0.00117842
hsa-mir-221	0	0	0	0	ND	39.75	0.00433276		hsa-mir-718	0	26	0
hsa-mir-222	0	0	0	0	27.9322		0.00155285		hsa-mir-744	0	78	0.00139845
hsa-mir-223	1	0	1	2	76.313	100	0.00125603		hsa-mir-760	0	48.5	4.411e-05
hsa-mir-224	0	0	1	1	50.3478	37.1	0.00016416		hsa-mir-767	1	59.9	3.14827e-05
hsa-mir-23a	1	0	1	2	44.7513	77.69	0.0361858		hsa-mir-769	0	152.3	0.000201908
hsa-mir-23b	0	1	1	2	ND		0.0365453		hsa-mir-873	0	134.8	3.96806e-05
hsa-mir-23c	1	0	0	1	33.4482		6.7238e-05		hsa-mir-875	0	95	5.85647e-08
hsa-mir-24-1	0	0	0	0	ND		0.00106973		hsa-mir-877	0	127.7	6.92295e-05
hsa-mir-24-2	0	0	0	0	ND	78.86	0.00105973		hsa-mir-885	0	169.9	5.15579e-05
hsa-mir-25	1	0	1	2	ND	50.46	0.00462535		hsa-mir-891a	0	145.3	2.43132e-05
hsa-mir-26a-1	0	1	1	2	70.7107	99.74	0.00582189		hsa-mir-892a	0	29	2.098e-06
hsa-mir-26a-2	0	0	1	1	40.3321		0.00575215		hsa-mir-1197	0	55.7	1.37632e-05
hsa-mir-26b	1	1	1	3	11.744		0.0318973		hsa-mir-1251	0	100	5.35788e-06
hsa-mir-27a	0	0	1	1	24.8273	73.7	0.00457002		hsa-mir-1306	1	63.2	3.896e-05
hsa-mir-27b	0	0	0	0	ND		0.0102062		hsa-mir-1323	1	169	0.000348625
hsa-mir-28	1	0	1	2	66.4343		0.00387678		hsa-mir-1468	0	42.3	4.56361e-05
hsa-mir-296	0	1	0	1	56.6442	0	4.77293e-05
hsa-mir-297	0	0	0	0	3.44345		0
hsa-mir-298	0	1	1	2	ND	0	0
hsa-mir-299	0	0	1	1	ND	0	0.000200711
hsa-mir-29a	0	0	1	1	2.75845	0	0.00412852
hsa-mir-29b-1	0	0	0	0	34.8686		0.000549693
hsa-mir-29b-2	0	0	1	1	26.7943		0.000466278
hsa-mir-29c	0	0	1	1	ND		0.00154832
hsa-mir-300	0	0	0	0	25.1739		2.77777e-09
hsa-mir-301a	0	0	1	1	11.5824		0.000175973
hsa-mir-301b	1	1	0	2	ND		3.13006e-05
hsa-mir-302a	0	0	0	0	46.6516	88.5	1.60612e-06
hsa-mir-302b	0	1	1	2	87.6606		8.58524e-08
hsa-mir-302c	0	1	0	1	ND		1.19065e-07
hsa-mir-302d	0	1	1	2	87.6606		1.14569e-06
hsa-mir-302e	1	0	0	1	ND		0
hsa-mir-302f	1	0	0	1	ND		0
hsa-mir-30a	1	0	1	2	23.8159	100	0.0132462
hsa-mir-30b	0	0	1	1	42.9283		0.00167932
hsa-mir-30c-1	0	1	1	2	61.9854		0.000549753
hsa-mir-30c-2	1	1	0	2	ND		0.000595527
hsa-mir-30d	0	0	1	1	74.7425		0.00919202
hsa-mir-30e	0	0	1	1	ND		0.0102175
hsa-mir-31	1	0	1	2	41.7544	100	0.000230789
hsa-mir-32	1	1	0	2	34.151	55.51	0.000215999
hsa-mir-320a	0	0	0	0	ND		0.00719147
hsa-mir-320b-1	0	0	0	0	ND		0.000161087
hsa-mir-320b-2	0	0	0	0	ND		0.000168176
hsa-mir-320c-1	0	0	0	0	ND		2.69444e-05
hsa-mir-320c-2	0	0	0	0	ND		2.24342e-05
hsa-mir-320d-1	0	0	0	0	ND		8.47078e-06
hsa-mir-320d-2	1	0	0	1	ND		8.96157e-06
hsa-mir-320e	0	0	0	0	ND		8.58371e-06
hsa-mir-323a	1	0	1	2	ND		0.000143219
hsa-mir-323b	1	0	0	1	ND		6.0851e-05
hsa-mir-324	1	0	1	2	74.2262	50.61	0.000732596
hsa-mir-325	0	0	0	0	56.6442	99.89	0
hsa-mir-326	0	0	0	0	ND	28.27	0.000139685
hsa-mir-328	0	0	0	0	ND	15.9	0.000350079
hsa-mir-329-1	0	0	0	0	ND	81.27	3.78199e-05
hsa-mir-329-2	0	0	0	0	ND		3.78828e-05
hsa-mir-330	1	0	0	1	76.313	56.71	0.000158048
hsa-mir-331	1	0	1	2	48.6327	57.09	0.000287996
hsa-mir-335	1	0	0	1	44.1351		0.00211065
hsa-mir-337	0	0	1	1	50.3478	0	0.000244405
hsa-mir-338	0	0	1	1	40.0535	0	0.000145616
hsa-mir-339	0	1	1	2	16.0428		0.000548964
hsa-mir-33a	1	1	0	2	61.5572	85.53	0.000105853
hsa-mir-33b	0	0	1	1	40.8951		3.7444e-05
hsa-mir-340	1	0	1	2	34.151		0.000404073
hsa-mir-342	0	0	1	1	ND	69.6	0.00202538
hsa-mir-345	0	1	1	2	ND	78.5	0.000242872
hsa-mir-346	0	0	1	1	42.9283	20.3	1.03372e-05
hsa-mir-34a	1	1	0	2	23.0047	67.57	0.000851492
hsa-mir-34b	0	0	1	1	16.8404		0.00014618
hsa-mir-34c	1	0	1	2	35.1111		0.000754877
hsa-mir-361	1	0	1	2	26.9807	0	0.00259651
hsa-mir-362	1	0	1	2	40.0535	0	0.000162276
hsa-mir-363	1	0	0	1	74.7425	77.05	0.00036947
hsa-mir-365a	0	0	0	0	2.41807	0	9.9064e-05
hsa-mir-365b	0	0	0	0	6.29347		7.06238e-05
hsa-mir-367	1	0	0	1	34.8686	0	0
hsa-mir-369	1	0	1	2	ND		0.000454819
hsa-mir-370	0	0	1	1	16.0428	0	0.000332472
hsa-mir-371a	0	0	1	1	ND	0	1.09213e-05
hsa-mir-371b	0	0	1	1	ND		5.40693e-06
hsa-mir-372	1	0	1	2	ND		1.23417e-05
hsa-mir-373	0	0	1	1	32.7598	0	8.18389e-06
hsa-mir-374a	0	0	0	0	63.2878	0	0.000818483
hsa-mir-374b	0	0	1	1	40.8951		0.000672228
hsa-mir-374c	0	0	1	1	36.8567		0.000429126
hsa-mir-375	0	0	1	1	27.9322		0.0604411
hsa-mir-376a-1	0	0	0	0	31.6439	81.71	6.04649e-05
hsa-mir-376a-2	0	0	0	0	8.83883		2.89615e-05
hsa-mir-376b	0	0	0	0	8.83883		0.000118427
hsa-mir-376c	0	0	0	0	8.83883		0.000596071
hsa-mir-377	0	0	0	0	16.9576		0.000317143
hsa-mir-378a	0	0	1	1	40.8951	0	0.000956397
hsa-mir-378b	0	0	0	0	34.151		8.70902e-06
hsa-mir-378c	0	0	0	0	ND		6.77747e-05
hsa-mir-378d-1	0	0	1	1	ND		3.03061e-05
hsa-mir-378d-2	0	0	0	0	ND		3.32781e-05
hsa-mir-378e	1	0	0	1	ND		2.74887e-06
hsa-mir-378f	0	0	0	0	ND		2.33908e-05
hsa-mir-378h	1	0	1	2	ND		3.28094e-07
hsa-mir-378i	0	0	0	0	1.59533		9.15876e-06
hsa-mir-378j	1	0	0	1	50.3478		3.38885e-08
hsa-mir-379	1	0	1	2	ND		0.00124794
hsa-mir-380	0	0	0	0	21.3159	0	2.25732e-05
hsa-mir-381	1	0	0	1	72.1965		0.000348479
hsa-mir-382	1	0	1	2	ND		0.000400588
hsa-mir-383	0	0	0	0	28.7175	94.4	8.65767e-05
hsa-mir-384	0	0	0	0	8.13339	0	0
hsa-mir-409	1	0	1	2	ND		0.00149728
hsa-mir-410	1	0	0	1	ND		0.000219643
hsa-mir-411	1	0	1	2	ND		0.000904118
hsa-mir-412	0	1	0	1	ND	0	3.4931e-05
hsa-mir-421	1	0	0	1	17.8006	0	0.000163086
hsa-mir-422a	0	0	0	0	ND	0	4.98327e-06
hsa-mir-423	0	0	0	0	11.744	72.61	0.00417026
hsa-mir-424	0	1	0	1	50.3478	0	0.00470339
hsa-mir-425	1	1	1	3	18.5565	0	0.00109581
hsa-mir-429	0	0	1	1	57.0382		0.000308799
hsa-mir-431	0	0	1	1	66.4343	7.54	0.000125371
hsa-mir-432	0	0	1	1	46.0094		0.000226349
hsa-mir-433	1	0	1	2	ND	19	0.000147573
hsa-mir-448	0	0	0	0	50.3478	67.97	1.34686e-06
hsa-mir-449a	1	0	0	1	46.6516	123.62	7.74175e-05
hsa-mir-449b	1	0	1	2	63.728		2.0286e-05
hsa-mir-449c	1	0	1	2	ND		4.17094e-05
hsa-mir-450a-1	0	0	0	0	38.1565		7.45189e-05
hsa-mir-450a-2	0	0	0	0	38.1565		6.35295e-05
hsa-mir-450b	0	1	0	1	42.6317		6.05897e-05
hsa-mir-451b	0	0	0	0	ND	0	0.000162724
hsa-mir-452	1	0	0	1	ND	21.37	0.000122643
hsa-mir-454	0	1	0	1	81.7902	105.18	0.000388793
hsa-mir-455	0	0	1	1	ND	0	0.00103957
hsa-mir-466	0	1	1	2	13.0308		4.75958e-06
hsa-mir-483	1	0	1	2	45.0625		0.000289869
hsa-mir-484	0	0	0	0	ND	0	0.000636862
hsa-mir-485	1	0	1	2	24.1484	0	0.000260306
hsa-mir-486-1	0	0	1	1	28.5191	35	0.00977556
hsa-mir-486-2	0	0	0	0	ND		0.0058435
hsa-mir-487a	0	0	0	0	8.24692		0.000146298
hsa-mir-487b	0	0	0	0	8.24692		0.00122981
hsa-mir-488	0	0	1	1	57.4349	41.47	6.34937e-05
hsa-mir-489	1	0	1	2	32.5335	80.2	1.8793e-05
hsa-mir-490	0	0	1	1	65.0671	49.37	1.64474e-05
hsa-mir-491	1	0	0	1	13.1215	0	3.97841e-05
hsa-mir-492	0	0	0	0	20.5898	0	2.56503e-06
hsa-mir-493	1	0	0	1	ND		0.000316699
hsa-mir-494	0	0	1	1	ND		0.000158371
hsa-mir-495	0	0	1	1	39.5021		0.00015254
hsa-mir-496	0	0	1	1	51.7632		2.62339e-05
hsa-mir-497	0	0	1	1	43.5275	0	0.00112758
hsa-mir-498	0	0	1	1	27.5476	0	0.000266653
hsa-mir-499a	1	0	1	2	36.0982	62.1	0.000665624
hsa-mir-499b	0	0	0	0	11.9908		1.91995e-06
hsa-mir-500a	0	1	1	2	52.8509	0	0.000189257
hsa-mir-500b	1	0	1	2	ND		2.50979e-05
hsa-mir-501	1	1	1	3	40.0535		0.000214789
hsa-mir-502	1	1	0	2	46.0094		0.000105895
hsa-mir-503	0	0	0	0	92.6588	0	0.000158941
hsa-mir-504	0	1	1	2	ND	23.07	5.50974e-05
hsa-mir-505	1	0	0	1	ND	89.72	0.000329631
hsa-mir-506	0	0	1	1	ND		2.64575e-05
hsa-mir-507	1	1	0	2	63.2878		3.46802e-06
hsa-mir-508	1	0	0	1	63.2878		0.000230042
hsa-mir-509-1	1	1	1	3	34.151		2.23045e-06
hsa-mir-509-2	1	1	1	3	34.151		2.23045e-06
hsa-mir-509-3	1	0	1	2	34.151		1.9214e-05
hsa-mir-510	1	0	1	2	86.4537		3.14565e-06
hsa-mir-511	0	0	1	1	25.8816	95.26	2.38819e-05
hsa-mir-512-1	0	0	1	1	16.4938		0.000141829
hsa-mir-512-2	0	0	1	1	16.4938		0.000141829
hsa-mir-513a-1	0	0	1	1	63.2878	0	7.2569e-07
hsa-mir-513a-2	0	0	1	1	63.2878		7.49217e-07
hsa-mir-513b	0	1	1	2	63.2878		9.85575e-06
hsa-mir-513c	0	1	1	2	63.2878		2.25752e-05
hsa-mir-514a-1	1	0	1	2	86.4537		3.46132e-06
hsa-mir-514a-2	1	0	1	2	86.4537		3.46132e-06
hsa-mir-514a-3	1	0	1	2	86.4537		3.46132e-06
hsa-mir-514b	0	1	1	2	86.4537		3.37738e-06
hsa-mir-515-1	0	0	0	0	27.1684		0.000851228
hsa-mir-515-2	0	0	0	0	27.1684		0.000851228
hsa-mir-516a-1	0	1	1	2	68.302		0.000860363
hsa-mir-516a-2	0	1	1	2	68.302		0.000860363
hsa-mir-516b-1	0	0	1	1	27.1684		0.000728189
hsa-mir-516b-2	0	1	1	2	ND		8.31069e-05
hsa-mir-517a	0	0	1	1	42.9283		0.00266005
hsa-mir-517b	0	0	1	1	32.7598		0.00259686
hsa-mir-517c	0	0	1	1	42.9283		0.00138024
hsa-mir-518a-1	0	1	1	2	10.6579		0.000142297
hsa-mir-518a-2	0	1	1	2	68.302		0.000168791
hsa-mir-518b	1	0	1	2	68.302		0.000745419
hsa-mir-518c	0	0	1	1	13.6787		0.00118437
hsa-mir-518d	0	0	0	0	68.302		1.16677e-05
hsa-mir-518e	0	0	1	1	27.5476		0.000473062
hsa-mir-518f	0	0	1	1	27.1684		0.000673338
hsa-mir-519a-1	0	0	1	1	27.1684		0.00141886
hsa-mir-519a-2	0	1	1	2	32.7598		0.0013522
hsa-mir-519b	0	0	1	1	27.1684		0.000449983
hsa-mir-519c	0	0	1	1	46.0094		0.000317839
hsa-mir-519d	0	1	1	2	74.7425		0.00091682
hsa-mir-519e	0	1	0	1	27.1684		0.000401581
hsa-mir-520a	0	0	1	1	28.9172		0.000153549
hsa-mir-520b	1	1	1	3	17.8006		2.25416e-06
hsa-mir-520c	0	0	1	1	17.8006		9.3041e-05
hsa-mir-520d	0	1	1	2	68.302		0.000157283
hsa-mir-520e	0	0	1	1	27.1684	27.1	9.38197e-06
hsa-mir-520f	0	1	0	1	74.7425		0.000131286
hsa-mir-520g	0	0	0	0	19.2109		0.000256532
hsa-mir-520h	0	0	0	0	32.7598		0.000371527
hsa-mir-521-1	0	0	1	1	74.7425		0.000227316
hsa-mir-521-2	0	0	0	0	74.7425		0.000227316
hsa-mir-522	0	0	1	1	ND		0.000313771
hsa-mir-523	0	0	1	1	17.8006		0.000112751
hsa-mir-524	0	0	1	1	68.302		0.000531408
hsa-mir-525	0	0	1	1	68.302		0.000394326
hsa-mir-526a-1	0	0	1	1	27.1684		7.85319e-06
hsa-mir-526a-2	0	0	1	1	27.1684		3.72221e-06
hsa-mir-526b	1	1	1	3	27.1684		0.000496404
hsa-mir-527	0	1	1	2	10.6579		3.06883e-05
hsa-mir-532	1	0	1	2	28.5191		0.00077927
hsa-mir-539	1	0	1	2	72.1965		0.00011663
hsa-mir-541	1	0	1	2	ND	4.8	7.98594e-06
hsa-mir-542	0	0	1	1	39.7768	0	0.000156281
hsa-mir-543	1	0	0	1	31.6439		9.33422e-05
hsa-mir-544a	0	0	1	1	ND	0	3.66146e-06
hsa-mir-544b	0	0	1	1	60.2904		3.44798e-06
hsa-mir-545	0	0	0	0	19.3446	0	1.23448e-05
hsa-mir-548a-1	0	0	0	0	ND		3.68081e-06
hsa-mir-548a-2	0	0	0	0	ND		3.68081e-06
hsa-mir-548a-3	0	0	1	1	16.2668		6.099e-06
hsa-mir-548aa-1	0	0	0	0	47.6319		3.16697e-06
hsa-mir-548aa-2	0	0	0	0	47.6319		3.16697e-06
hsa-mir-548ab	0	0	0	0	30.3549		1.73477e-06
hsa-mir-548ac	0	0	1	1	9.8073		3.23479e-06
hsa-mir-548ad	1	0	0	1	30.3549		6.02375e-06
hsa-mir-548ae-1	0	0	0	0	ND		4.31943e-08
hsa-mir-548ae-2	0	0	0	0	6.20683		5.99316e-06
hsa-mir-548ag-1	0	0	1	1	30.3549		5.4907e-07
hsa-mir-548ag-2	0	0	1	1	10.3665		4.65745e-06
hsa-mir-548ah	0	0	1	1	51.4057		3.17499e-06
hsa-mir-548ai	0	0	0	0	30.3549		3.64201e-06
hsa-mir-548aj-1	0	0	1	1	9.8073		3.00925e-09
hsa-mir-548aj-2	0	0	0	0	ND		1.01573e-06
hsa-mir-548ak	0	0	0	0	30.3549		4.27497e-06
hsa-mir-548al	0	0	0	0	47.6319		8.66559e-06
hsa-mir-548am	0	0	0	0	30.3549		7.52551e-06
hsa-mir-548an	0	0	0	0	30.3549		2.18023e-07
hsa-mir-548ao	0	0	0	0	51.4057		1.69571e-06
hsa-mir-548ap	0	0	0	0	5.14744		3.93613e-06
hsa-mir-548aq	0	0	0	0	15.7127		9.47822e-06
hsa-mir-548ar	0	1	0	1	30.3549		8.51073e-06
hsa-mir-548as	0	0	0	0	2.52076		2.40187e-06
hsa-mir-548at	0	0	0	0	ND		2.4542e-06
hsa-mir-548au	0	0	0	0	ND		7.42194e-06
hsa-mir-548av	0	0	0	0	ND		1.84444e-07
hsa-mir-548aw	1	0	0	1	ND		6.92996e-06
hsa-mir-548ax	0	0	1	1	30.3549		1.23503e-06
hsa-mir-548ay	0	0	1	1	8.13339		1.06706e-05
hsa-mir-548az	1	1	1	3	48.6327		3.27248e-06
hsa-mir-548b	0	0	0	0	30.3549		1.22644e-05
hsa-mir-548ba	0	0	1	1	ND		1.67032e-06
hsa-mir-548bb	0	0	1	1	30.3549		2.77777e-09
hsa-mir-548bc	1	0	0	1	30.3549		#N/A
hsa-mir-548c	0	0	0	0	30.3549		5.66174e-06
hsa-mir-548d-1	0	1	0	1	51.4057		1.34492e-05
hsa-mir-548d-2	0	0	0	0	30.3549		1.67866e-05
hsa-mir-548e	0	0	0	0	48.6327		3.22678e-05
hsa-mir-548f-1	0	0	0	0	ND		1.42757e-06
hsa-mir-548f-2	0	0	0	0	34.151		4.55918e-06
hsa-mir-548f-3	0	0	0	0	34.151		4.55918e-06
hsa-mir-548f-4	0	0	0	0	86.4537		9.3416e-07
hsa-mir-548f-5	0	0	1	1	7.33022		1.19166e-06
hsa-mir-548g	0	0	0	0	9.47323		3.54164e-06
hsa-mir-548h-1	0	0	0	0	3.95549		9.1166e-07
hsa-mir-548h-2	0	0	1	1	30.3549		9.1166e-07
hsa-mir-548h-3	0	0	0	0	30.3549		9.1166e-07
hsa-mir-548h-4	0	0	0	0	30.3549		7.04755e-06
hsa-mir-548h-5	0	0	0	0	51.4057		9.16058e-07
hsa-mir-548i-1	0	0	1	1	51.4057		1.86906e-06
hsa-mir-548i-2	0	0	1	1	51.4057		1.86906e-06
hsa-mir-548i-3	0	0	1	1	8.83883		1.86906e-06
hsa-mir-548i-4	1	0	0	1	30.3549		1.86906e-06
hsa-mir-548j	0	0	0	0	41.7544		1.77315e-05
hsa-mir-548k	1	0	0	1	30.3549		1.14716e-05
hsa-mir-548l	0	0	0	0	30.3549		8.25027e-06
hsa-mir-548m	0	0	1	1	48.6327		0
hsa-mir-548n	1	0	0	1	48.6327		3.08194e-06
hsa-mir-548o	0	0	0	0	ND		7.53781e-06
hsa-mir-548o-2	0	0	0	0	48.971		1.20573e-05
hsa-mir-548p	0	0	0	0	9.27827		1.39354e-06
hsa-mir-548q	0	0	0	0	ND		2.54758e-06
hsa-mir-548s	0	0	0	0	13.0308		2.48444e-06
hsa-mir-548t	0	0	0	0	ND		3.46111e-06
hsa-mir-548u	0	0	0	0	43.5275		2.01979e-06
hsa-mir-548v	1	0	0	1	47.6319		4.20323e-06
hsa-mir-548w	0	0	0	0	30.3549		1.06993e-05
hsa-mir-548x	0	0	0	0	ND		9.84947e-07
hsa-mir-548x-2	0	0	0	0	55.8644		3.88887e-09
hsa-mir-548y	0	0	1	1	30.3549		3.35647e-08
hsa-mir-548z	0	0	0	0	48.6327		7.11182e-06
hsa-mir-549a	0	0	0	0	59.0496		3.33268e-06
hsa-mir-550a-1	0	1	0	1	17.5556	75.8	9.06395e-05
hsa-mir-550a-2	0	1	0	1	41.7544		9.06395e-05
hsa-mir-550a-3	0	0	0	0	17.5556		7.38229e-05
hsa-mir-550b-1	0	0	0	0	24.4855		3.25461e-07
hsa-mir-550b-2	0	0	0	0	28.7175		3.25461e-07
hsa-mir-551a	1	0	0	1	59.0496	0	3.53177e-06
hsa-mir-551b	0	0	0	0	59.0496		3.63986e-05
hsa-mir-552	0	0	0	0	26.2429		5.96657e-07
hsa-mir-553	0	0	0	0	16.3799		0
hsa-mir-554	0	0	1	1	1.83255	0	0
hsa-mir-555	0	0	0	0	12.4137	0	0
hsa-mir-556	0	0	0	0	41.466	68.5	1.76741e-05
hsa-mir-557	0	0	0	0	ND	0	0
hsa-mir-558	1	0	0	1	44.1351	70.29	4.89689e-08
hsa-mir-559	0	0	1	1	55.8644	0	5.69993e-08
hsa-mir-561	0	0	0	0	42.9283		1.59823e-05
hsa-mir-562	1	0	0	1	ND	0	0
hsa-mir-563	1	1	0	2	ND	0	1.15741e-08
hsa-mir-564	0	0	1	1	7.58872		2.21653e-07
hsa-mir-567	0	0	0	0	ND	0	0
hsa-mir-568	0	0	0	0	ND		0
hsa-mir-569	0	0	0	0	ND	0	3.32827e-08
hsa-mir-570	0	0	1	1	29.3209		1.21952e-05
hsa-mir-571	0	0	0	0	19.6146	0	0
hsa-mir-572	0	0	0	0	21.4641		0
hsa-mir-573	0	0	0	0	ND	0	9.25923e-10
hsa-mir-574	1	0	1	2	50.3478		0.000643852
hsa-mir-575	0	0	0	0	ND	0	0
hsa-mir-576	0	0	0	0	24.4855	0	4.16324e-05
hsa-mir-577	1	0	1	2	41.7544	64.38	2.5792e-05
hsa-mir-578	0	0	0	0	38.1565		2.19927e-07
hsa-mir-579	0	0	1	1	38.1565		1.15871e-05
hsa-mir-580	0	0	0	0	74.2262		7.11556e-06
hsa-mir-581	0	0	0	0	11.344	0	1.58366e-06
hsa-mir-582	0	0	0	0	38.9582		0.000345278
hsa-mir-583	0	0	1	1	1.44779	0	9.76297e-09
hsa-mir-584	0	0	1	1	38.4219	35	0.000150174
hsa-mir-585	1	0	0	1	ND		3.15219e-05
hsa-mir-586	1	0	1	2	38.1565		2.38536e-08
hsa-mir-587	0	0	0	0	1.12807	0	0
hsa-mir-588	0	0	0	0	ND	0	1.49211e-06
hsa-mir-589	1	0	0	1	42.9283	0	0.000108573
hsa-mir-590	0	0	1	1	42.9283	110.2	0.000169802
hsa-mir-591	0	0	0	0	ND	0	0
hsa-mir-592	0	0	1	1	57.4349	0	2.14526e-05
hsa-mir-593	0	0	0	0	ND		2.31481e-10
hsa-mir-595	0	1	0	1	ND	0	0
hsa-mir-596	0	0	0	0	ND	0	6.61024e-08
hsa-mir-597	0	0	1	1	45.0625	0	7.76968e-06
hsa-mir-598	1	0	1	2	57.0382	85.2	0.000273633
hsa-mir-599	1	0	0	1	ND	0	2.52346e-07
hsa-mir-600	0	1	0	1	29.937	0	5.23152e-06
hsa-mir-601	1	0	1	2	ND		2.56688e-06
hsa-mir-602	0	0	1	1	8.65693	0	1.18882e-07
hsa-mir-603	1	0	0	1	30.3549		1.28865e-06
hsa-mir-604	0	1	0	1	ND	0	3.30512e-08
hsa-mir-605	0	0	0	0	30.3549	0	2.81286e-05
hsa-mir-606	0	0	1	1	ND		0
hsa-mir-607	0	0	0	0	76.313		1.27693e-07
hsa-mir-608	0	0	0	0	ND	0	3.34961e-08
hsa-mir-609	1	0	0	1	46.0094	0	7.79431e-08
hsa-mir-610	0	0	0	0	28.5191	0	5.25795e-06
hsa-mir-611	0	0	1	1	ND	0	6.37006e-08
hsa-mir-612	0	0	0	0	ND	0	2.57709e-06
hsa-mir-613	0	0	0	0	ND		0
hsa-mir-614	0	0	0	0	ND		0
hsa-mir-615	0	0	1	1	ND		0.000164194
hsa-mir-616	0	0	0	0	34.6277	0	8.14533e-06
hsa-mir-617	0	0	0	0	41.7544		5.465e-08
hsa-mir-618	0	0	0	0	76.313	88.29	1.41793e-05
hsa-mir-619	0	0	0	0	17.0755	0	5.27553e-05
hsa-mir-620	0	0	0	0	9.27827	9.56	0
hsa-mir-621	0	0	0	0	26.7943	0	0
hsa-mir-622	0	0	0	0	ND	7.1	4.41851e-07
hsa-mir-623	0	0	0	0	38.9582	0	3.7037e-09
hsa-mir-624	0	1	0	1	65.0671	0	2.06055e-05
hsa-mir-625	0	1	1	2	39.2292		0.000106586
hsa-mir-626	0	0	0	0	ND	0	0
hsa-mir-627	0	0	1	1	19.751		3.13727e-05
hsa-mir-628	1	0	1	2	ND		6.21293e-05
hsa-mir-629	0	0	1	1	45.0625		0.000236573
hsa-mir-630	0	0	0	0	ND	0	0
hsa-mir-631	1	0	0	1	5.63282	0	0
hsa-mir-632	0	0	0	0	ND	0	2.86756e-07
hsa-mir-633	0	0	0	0	ND	0	0
hsa-mir-634	1	0	0	1	18.0491	0	0
hsa-mir-635	0	0	0	0	ND	0	2.54676e-08
hsa-mir-636	1	0	1	2	ND	0	6.0562e-06
hsa-mir-637	0	0	0	0	ND	0	0
hsa-mir-638	1	0	1	2	23.3258	0	1.95259e-08
hsa-mir-639	1	0	1	2	ND	0	2.99541e-07
hsa-mir-640	1	0	0	1	10.1532	0	0
hsa-mir-641	1	1	0	2	39.2292	0	2.40976e-05
hsa-mir-642a	0	0	1	1	44.1351		1.87201e-05
hsa-mir-642b	0	0	0	0	48.6327		2.24145e-06
hsa-mir-643	1	0	1	2	12.1582		7.34885e-06
hsa-mir-644a	0	0	0	0	8.36205	0	0
hsa-mir-645	0	0	0	0	ND	0	0
hsa-mir-646	0	0	0	0	18.3011	0	0
hsa-mir-647	0	0	1	1	ND	0	9.76297e-09
hsa-mir-648	0	0	0	0	76.313	5.1	0
hsa-mir-649	0	0	0	0	14.2595	0	0
hsa-mir-650	0	0	0	0	50.3478	0	8.8889e-08
hsa-mir-651	0	0	0	0	19.751	0	2.12061e-05
hsa-mir-652	1	0	1	2	76.313		0.00111258
hsa-mir-653	0	0	0	0	ND		1.95897e-05
hsa-mir-654	0	0	0	0	ND	0	0.000377996
hsa-mir-655	0	0	1	1	13.1215		4.15822e-05
hsa-mir-656	0	0	1	1	74.7425		2.21493e-05
hsa-mir-657	0	1	0	1	18.1747	0	3.52667e-08
hsa-mir-658	0	0	0	0	ND	0	8.88247e-08
hsa-mir-659	0	0	0	0	6.0371	34.64	7.85038e-06
hsa-mir-660	1	0	1	2	38.9582		0.000278853
hsa-mir-661	1	0	0	1	5.51689		0
hsa-mir-662	1	0	1	2	41.7544		3.40867e-08
hsa-mir-663a	0	0	0	0	ND		4.50924e-08
hsa-mir-663b	0	0	1	1	ND		2.99026e-06
hsa-mir-664a	0	0	0	0	ND	0	0.000212316
hsa-mir-664b	0	0	0	0	35.6013		2.77112e-05
hsa-mir-665	0	0	0	0	40.0535	0	2.83422e-05
hsa-mir-668	0	0	0	0	ND	0	2.04878e-05
hsa-mir-670	0	0	0	0	ND	0	2.90375e-06
hsa-mir-671	0	1	0	1	42.6317	0	0.00011474
hsa-mir-675	1	0	0	1	42.9283		5.48583e-05
hsa-mir-676	0	0	1	1	ND		9.81499e-06
hsa-mir-708	1	0	0	1	66.4343	71.71	0.00117842
hsa-mir-7-1	1	0	1	2	64.6176		0.000981947
hsa-mir-711	0	0	0	0	ND	0	0
hsa-mir-718	0	0	0	0	88.8843	18.83	0
hsa-mir-7-2	0	0	0	0	87.6606	102.83	0.000965697
hsa-mir-7-3	1	0	1	2	100		0.000966057
hsa-mir-744	1	0	0	1	25.7028	11.97	0.00139845
hsa-mir-758	1	0	0	1	ND		8.89451e-05
hsa-mir-759	0	0	0	0	41.466		0
hsa-mir-760	0	0	1	1	ND	0	4.411e-05
hsa-mir-761	1	0	0	1	ND		0
hsa-mir-762	0	0	0	0	8.42021		1.14756e-07
hsa-mir-764	0	0	0	0	5.47879		0
hsa-mir-765	1	0	0	1	ND	0	1.16487e-06
hsa-mir-766	1	0	0	1	50.3478		7.13068e-05
hsa-mir-767	0	0	0	0	51.4057	66.56	3.14827e-05
hsa-mir-769	0	1	0	1	38.9582	66.16	0.000201908
hsa-mir-770	0	0	1	1	ND	0	9.4992e-06
hsa-mir-802	0	0	0	0	15.7127	0	2.19478e-06
hsa-mir-873	0	0	1	1	ND	55.44	3.96806e-05
hsa-mir-874	1	0	1	2	40.6126		0.000802735
hsa-mir-875	0	0	1	1	34.151	6.2	5.85647e-08
hsa-mir-876	0	0	1	1	18.3011		1.48121e-05
hsa-mir-877	0	0	0	0	ND		6.92295e-05
hsa-mir-885	0	0	1	1	19.8884	0	5.15579e-05
hsa-mir-887	0	0	1	1	28.1265		0.000130577
hsa-mir-888	1	0	0	1	46.3294		2.25469e-06
hsa-mir-889	0	0	1	1	24.1484		0.00021025
hsa-mir-890	1	0	0	1	46.3294		2.58387e-07
hsa-mir-891a	1	0	1	2	ND	0	2.43132e-05
hsa-mir-891b	1	0	1	2	ND		1.70674e-06
hsa-mir-892a	0	0	0	0	34.6277	65.06	2.098e-06
hsa-mir-892b	1	0	0	1	24.4855		2.0267e-07
hsa-mir-892c	1	0	0	1	10.8067		1.64789e-07
hsa-mir-9-1	0	1	1	2	ND	46.23	6.06718e-05
hsa-mir-9-2	0	1	1	2	48.6327		5.92027e-05
hsa-mir-920	0	0	0	0	ND		0
hsa-mir-921	0	0	0	0	ND		0
hsa-mir-922	1	0	0	1	ND		6.28103e-09
hsa-mir-924	0	0	0	0	35.3553		0
hsa-mir-92a-1	0	1	0	1	ND		0.00348728
hsa-mir-92a-2	1	0	0	1	61.9854		0.00223967
hsa-mir-92b	0	0	1	1	50.3478		0.000773035
hsa-mir-93	0	1	0	1	50.3478		0.00583195
hsa-mir-9-3	0	1	1	2	45.6916		5.86267e-05
hsa-mir-933	0	0	0	0	ND		3.38894e-07
hsa-mir-934	0	0	0	0	39.2292		4.89963e-05
hsa-mir-935	0	0	1	1	ND		5.79619e-06
hsa-mir-936	0	0	1	1	13.3972		1.28666e-06
hsa-mir-937	0	0	0	0	ND		4.52851e-06
hsa-mir-938	0	0	0	0	72.1965		5.73022e-08
hsa-mir-939	1	0	1	2	ND		3.38169e-06
hsa-mir-940	0	0	1	1	ND		2.39793e-05
hsa-mir-941-1	0	0	1	1	ND		2.01179e-05
hsa-mir-941-2	0	0	1	1	16.7241		2.01179e-05
hsa-mir-941-3	0	0	0	0	16.7241		2.01179e-05
hsa-mir-941-4	0	0	1	1	16.7241		2.01179e-05
hsa-mir-941-5	0	0	0	0	16.7241		2.01179e-05
hsa-mir-942	0	1	1	2	32.7598		3.83675e-05
hsa-mir-943	0	0	0	0	ND		2.23793e-07
hsa-mir-944	0	0	0	0	76.313		2.75387e-05
hsa-mir-95	0	0	0	0	44.1351	101.81	0.00162761
hsa-mir-96	0	1	1	2	41.466	88.98	0.000279937
hsa-mir-98	1	1	0	2	31.6439		0.00310194
hsa-mir-99a	1	1	0	2	15.6041	132.51	0.0290233
hsa-mir-99b	1	0	0	1	ND		0.0161596
