# Supplementary material for: Conservation of Differential Animal MicroRNA Processing by Drosha and Dicer
Source: Front Mol Biosci. 2022 Jan 3;8:730006. doi: 10.3389/fmolb.2021.730006 (PMC8761633; doi:10.3389/fmolb.2021.730006)
Supplement: Supplementary file 2 [file DataSheet3.XLSX]

## Sheet: Suppl Table S3 tested miRNAs
Supplementary Table S3. Zebrafish pri-miRNA data. Column 1: Pri-miRNAs selected for Drosha processing. Columns 2 and 3: PCR primer sequences to prepare pri-miRNA templates. Column 4: miRNA gene families. Column 5: ΔG of the predicted secondary structures of pri-miRNAs. Column 6: ΔG of the predicted distal domains. Column 7: ΔG of the predicted proximal domains. Column 8: ΔG of the predicted miRNA…
1	2	3	4	5	6	7	8	9	10	11	12	13	14	15	16	17
miRNAs	Primer sequence (5'-->3')		Family	pri-miRNAs ΔG(kcal/mol)	Distal domain ΔG(kcal/mol)	Proximal domain ΔG(kcal/mol)	miRNA duplex ΔG(kcal/mol)	pre-miRNAs ΔG (kcal/mol)	Terminal loop region ΔG(kcal/mol)	Relative Drosha cleavege efficiency (%)	UG	UGU	CNNC	Total	mGHG score	GSE57169
dre-let-7d-2	TAATACGACTCACTATAGGATACTGGAGTCTGTGC	AGCTGTTCATACTCACCTCGACGTAATGG	let-7	-48.3	-6.9	-19.8	-25.3	-21.6	3.7	100	0	0	1	1	100	22659.6
dre-mir-101b	TAATACGACTCACTATAGCGCTCCTCCGTCATG	AGCATGGATGAAGACTCCACTGATGTTTGG	mir-101	-45.5	-6.8	-10.9	-30.1	-27.8	2.3	47.315	1	1	0	2	11.9908	28632.7
dre-mir-103	TAATACGACTCACTATAGCTAATGTGTTGTCTTTGC	TTTAAGAGGAGTTTTCCAGGAG	mir-103	-49.8	-9	-15.9	-30.1	-24.9	5.2	138.47	1	0	1	2	52.8509	20890.7
dre-mir-122	TAATACGACTCACTATAGCCAACCAGTGTGTTTGTC	GCGCTGATTGGCTGAGGAGGTTGAGC	mir-122	-38.9	-5.5	-9.3	-29.4	-24.1	5.3	70.445	0	0	1	1	ND	161208
dre-mir-124-4	TAATACGACTCACTATAGACATTCGGAAACTTGGGT	CGACCGGGCGCTCAGGTGAGTGCTGCTG	mir-124	-45.4	-14.2	-10.9	-26	-20.3	5.7	98.74	1	0	0	1	ND	1160.62
dre-mir-125b-1	TAATACGACTCACTATAGCGGTTGGTCTGCAAATG	GTTTCCGACGCCGGCGGGCTGATGACAGAG	mir-10	-57	-15.7	-13.6	-28.3	-27.7	0.6	93.635	1	0	1	2	46.0094	15575.7
dre-mir-126a	TAATACGACTCACTATAGAAAGGAGCCATTTTAACT	TGTCTTGAGTTTGTCCACGCAGATAAACC	mir-126	-43.9	-10	-13.2	-25.8	-20.7	5.1	110.17	0	0	0	0	26.2429	69380.3
dre-mir-126b	TAATACGACTCACTATAGGAGATTTGAGTCTTACCGG	TGCTCAGTCTGTAGGTTATAGTTGTGTTCA	mir-126	-40.6	-7.5	-14	-25.8	-19.1	6.7	91.38	0	0	1	1	76.313	29082.5
dre-mir-128-1	TAATACGACTCACTATAGCGCAGATGGAGGAGG	TGTGTGTTTGTTTAGTTCAGAGTTGTCAGT	mir-128	-48.6	-10.9	-14.2	-25.8	-23.5	2.3	78.29	0	0	0	0	44.1351	15962.9
dre-mir-129-1	TAATACGACTCACTATAGGTCCTTGCCTTGTCC	GCTTGGTATGTCTGTTTGGATGTGGTGGT	mir-129	-43.8	-4.9	-13.2	-28.6	-25.7	2.9	52.295	1	0	1	2	1.30482	9116.85
dre-mir-130c-1	TAATACGACTCACTATAGGTGATATTGACCATGTTTTG	AGGAGAGGGTGAGAGGTGAAGGACTCTGT	mir-130	-45.5	-16.7	-5.8	-29.1	-23	6.1	0	0	0	1	1	ND	5245.93
dre-mir-132-1	TAATACGACTCACTATAGCCAACCCTCCTGCTGTC	ATCCTAATATAGGGTAGATGCTGGTGTTTC	mir-132	-50.4	-6	-16.9	-33	-27.5	5.5	82.985	0	0	1	1	ND	43106.6
dre-mir-133c	TAATACGACTCACTATAGTCAGTCTTCAGAAACAC	GAATGAGCAGTCAGTGTTGCAGGCTGAA	mir-133	-46.5	-8	-16.4	-24.6	-22.1	2.5	54.19	0	0	1	1	51.4057	669.663
dre-mir-135b	TAATACGACTCACTATAGACATCTCTTTCATTGCTCTT	TTTGGCACCAAGTCTCCATGATGACACAG	mir-135	-50.4	-6.9	-18.7	-27.4	-24.8	2.6	80.28	1	0	1	2	45.376	1567.2
dre-mir-137-2	TAATACGACTCACTATAGTTTCCCTCTATAAAGGACT	GATTCAACGCTCTCTCGCCGCCGACATGAC	mir-137	-52.6	-11.8	-17.3	-27.1	-23.5	3.6	72	0	0	1	1	65.0671	1627.05
dre-mir-138-1	TAATACGACTCACTATAGTGTGAATAAGAGAGAGG	TGGTCAGCAGGATTTCC	mir-138	-60.8	-14.4	-15.7	-34.3	-30.7	3.6	0	0	0	1	1	ND	65021.8
dre-mir-1388	TAATACGACTCACTATAGAATCTGATGGATGAGCAG	GCAGCGGTTCGTCCATGTGGCTTTGAGC	mir-1388	-36.4	-7.8	-6.8	-24.9	-21.8	3.1	100.55	0	0	0	0	ND	13646.2
dre-mir-140	TAATACGACTCACTATAGTCTGTGTTTGTCTCCTG	TTTGGCACCACAGGGCGACGCAGACA	mir-140	-61.3	-11	-18.1	-37.5	-32.2	5.3	136.865	0	0	1	1	50.3478	50137
dre-mir-141	TAATACGACTCACTATAGAAGGAGTTCATTCATTGTCT	TGTTTTCTCATATCATAATGGTTTATTGAG	mir-8	-39.7	-2.6	-15.6	-27.1	-21.5	5.6	233	0	0	0	0	14.8651	5426.14
dre-mir-142b	TAATACGACTCACTATAGGGAAGGTCAGAGGTACA	TCAGCATCAAGACTGTCCATCGCCGCC	mir-142	-46.4	-10.4	-14.6	-26.5	-21.4	5.1	90	0	0	0	0	10.9576	1563.33
dre-mir-143	TAATACGACTCACTATAGCCCGATCTACAGTCG	CATGTGTGTTGTTTGTATGAGCTGACAGTG	mir-143	-44.4	-6.1	-14.2	-28.1	-24.1	4	0	0	0	1	1	ND	88759.7
dre-mir-145	TAATACGACTCACTATAGTCAGTCTTCATCATTTCCT	CTAAAAATATGTCATATTCAGTAGTCCACC	mir-145	-55.8	-11.3	-18	-29.8	-26.5	3.3	69.475	0	0	1	1	43.5275	72070.6
dre-mir-146a	TAATACGACTCACTATAGTGGCTGAGTTTGTTTTG	CAGTTTTTTCAGAATTTGTAGCAGACATTA	mir-146	-39.6	-10.4	-4.9	-30.1	-24.3	5.8	98.47	1	1	1	3	30.3549	8404.42
dre-mir-148	TAATACGACTCACTATAGTCATCAAGCAGCTCTCTGG	CATGCTTTTCTCCTCCAGGCCTGAGCTTT	mir-148	-40.8	-10.6	-8.1	-28.1	-22.1	6	0	0	0	0	0	8.96222	9566.19
dre-mir-150	TAATACGACTCACTATAGATCTGTCTTACAGTCCATC	ACAGATGAGAGGGAAATCAGAGGCATTTG	mir-150	-54.6	-5.9	-15.3	-33.5	-33.4	0.1	88.28	0	0	1	1	46.0094	25199.7
dre-mir-153b	TAATACGACTCACTATAGGTAGCGAGGTATTGCAC	GGAGCGTTTCATCAGCGTTGCTGCAGT	mir-153	-53.3	-13.9	-17.9	-28.1	-21.5	6.6	60.64	0	0	1	1	1.50928	721.263
dre-mir-155	TAATACGACTCACTATAGATGTGCGTTGATCTCCTG	AGATAGTTTTGATGTTCAGACGGTTCG	mir-155	-49.6	-10.4	-17.1	-21.5	-22.1	-0.6	41.925	0	0	1	1	100	360.963
dre-mir-1788	TAATACGACTCACTATAGGACAAAGTCAACCACTG	AATGTCTTTGTGTGTTTCTGTCGTGTTGT	mir-1788	-43.9	-5.4	-12.1	-30.9	-26.4	4.5	82.49	1	0	1	2	23.6514	376.014
dre-mir-181c	TAATACGACTCACTATAGCATCTACTGTCACAGCTC	CCACAGCTTTCGTTTCACATTAGCGCAGG	mir-181	-42.9	-12.3	-7.9	-25.6	-22.7	2.9	93.345	0	0	0	0	27.7392	7629.85
dre-mir-182	TAATACGACTCACTATAGATTTCAAGGACAAAAGGTTC	GTTTATATCCATGCCTTACAGTGGAGTTG	mir-182	-40.1	-8.5	-9.9	-17.3	-21.7	-4.4	46.395	0	0	1	1	6.79209	132701
dre-mir-183	TAATACGACTCACTATAGTGAAGCTGACAGACTCC	CAGAGAGCAAATCAAACACGTGGTTCTTTC	mir-183	-43	-6	-15.5	-26.9	-21.5	5.4	177.385	0	0	1	1	65.0671	4157.62
dre-mir-184-1	TAATACGACTCACTATAGTGAGAATTTGATTTCAGTCGAA	GATATAGACCCGATGGACTGGCAGGGA	mir-184	-37.6	-6.1	-9.6	-27.5	-21.9	5.6	162.09	0	0	1	1	76.313	2694.49
dre-mir-187	TAATACGACTCACTATAGACGAAGGTGACCTGTG	CTCAGTCGGTCTCAGATGTGGACAGTGTAG	mir-187	-65.4	-14.4	-17.2	-25.9	-33.8	-7.9	33.26	1	0	0	1	38.4219	15638.2
dre-mir-190b	TAATACGACTCACTATAGGTGGAGTTTCAGATATGTT	AAGAGAGGCCACAGATGTGAAGATTTGTGT	mir-190	-41.4	-10.8	-9.9	-26	-20.7	5.3	59.2	1	0	1	2	4.54366	20438.7
dre-mir-192	TAATACGACTCACTATAGAGCATGGTTAAGTCTAGGAC	CTCTAAGCAGATCAGTGTGTGTTTAGTAGG	mir-192	-49.6	-9.5	-15.8	-23.5	-24.3	-0.8	108.065	0	0	0	0	42.9283	164025
dre-mir-193a-2	TAATACGACTCACTATAGTAACACTTGAGAGTGTG	CAGCACGGTCAATTGACAGAGATGGTCAC	mir-193	-42.8	-7.2	-11.5	-28.4	-24.1	4.3	21.59	0	0	1	1	23.9816	5054.82
dre-mir-194b	TAATACGACTCACTATAGGACGTTGGACATTGTTGG	GCAACGATGGCATCCGGTTTCCGTCACAT	mir-194	-44.8	-11.1	-12.9	-25.7	-20.8	4.9	121.78	1	0	0	1	88.8843	15167.6
dre-mir-196d	TAATACGACTCACTATAGAAACAAAGACAACTGCT	ACATATTTGTCTTGTTGTGCTGAATCTCAC	mir-196	-32.1	-4.5	-8.1	-25.8	-19.5	6.3	30.2	0	0	1	1	8.96222	2032.67
dre-mir-199-3	TAATACGACTCACTATAGCCACCTCTTGCCTCCC	CTTACGGCGGCTTGGCGGGTGTGTGTGT	mir-199	-44.6	-7.7	-13.4	-26	-23.5	2.5	0	0	0	0	0	63.2878	23156.8
dre-mir-19b	TAATACGACTCACTATAGCTATTTGACCTTGCTGGAC	CGACTCCAAAAACAAGTG	mir-19	-47.1	-12.6	-11.1	-24.7	-23.4	1.3	77.36	0	0	0	0	87.6606	5233.75
dre-mir-202	TAATACGACTCACTATAGTCTGACTCCACTCGCTG	CAGGCTGGATATCTTCAGGTGGAAAACCT	mir-202	-46.7	-5.1	-17.1	-29.4	-24.5	4.9	0	0	0	1	1	36.8567	101208
dre-mir-203a	TAATACGACTCACTATAGTTTGGGTCTCTTCTGGTC	TGTCTTTTTTTCTGAGAATCAGAGACAG	mir-203	-45.6	-11.1	-13.8	-24.6	-20.7	3.9	96.17	0	0	0	0	41.7544	2134.28
dre-mir-204-2	TAATACGACTCACTATAGCTCTAGTGACCAGTTTG	TAAGATGGTTGTATTGACTGTAGTACAGGT	mir-204	-47	-7.1	-11.5	-32.2	-28.4	3.8	60.53	1	0	1	2	16.0428	45158.8
dre-mir-205	TAATACGACTCACTATAGGATGGCCTAAAACTACTG	CATAGCATTGCAGAAAGGGATGCGATCT	mir-205	-41.9	-7.1	-12.8	-27.3	-22	5.3	113.675	0	1	1	2	8.96222	17281.4
dre-mir-206-1	TAATACGACTCACTATAGAAGGAAACTGAATGTTGCC	ATTGTCTGTTTTGATACTGTAGACAAATTT	mir-1	-43.4	-6.2	-11.9	-31	-25.3	5.7	111.5	1	0	0	1	20.4476	311.146
dre-mir-20b	TAATACGACTCACTATAGATCTGTGTTGAGTTTGTCC	AGTGCAGCTCCACAGTGGCAGGCAGAAGG	mir-17	-44.1	-11.7	-12.2	-23.5	-20.2	3.3	0	1	0	0	1	8.83883	685.397
dre-mir-210	TAATACGACTCACTATAGGAACTTGTGATTTCTGAAAG	TTCCCACGGCGCTGATGTCAGGTGCAGATC	mir-210	-42.2	-10.5	-11.5	-26.5	-20.2	6.3	81.015	0	0	1	1	ND	45547.7
dre-mir-21-1	TAATACGACTCACTATAGTGGATATAAGTCTTTCCCAGT	TTCATATTTTTAATCGGAGAAGAAAATGCC	mir-21	-53.1	-9.4	-18.3	-27.5	-25.4	2.1	93.49	0	1	0	1	46.0094	1.20831e+06
dre-mir-214	TAATACGACTCACTATAGCTGCCATTGACTGAGA	GTCTCACACTGTGTGGCCTGTCAGGCG	mir-214	-65.1	-10.7	-20.7	-34.7	-33.7	1	0	0	0	0	0	28.5191	7869.74
dre-mir-216b	TAATACGACTCACTATAGCTAAAGATGTATAAACTG	ATAAATCAGATTCTCGCAGGTTTTGGGTG	mir-216	-37.1	-3.4	-11.8	-26.8	-21.9	4.9	97.025	0	1	0	1	80.107	14393.5
dre-mir-217	TAATACGACTCACTATAGCTGCATGAGAACTTTCTG	GTAAGTGAGAAGACTCACAGGTGTCTCTTT	mir-217	-53.5	-11	-14.4	-33.5	-28.1	5.4	99.93	0	0	1	1	51.4057	4136.39
dre-mir-2184	TAATACGACTCACTATAGTTCATCTCTGAATGATGC	AAGCGAAAACAATGTGACAGGCCGATAGA	-	-47.1	-6.8	-14.1	-25.8	-26.2	-0.4	0	1	0	1	2	47.6319	31567.2
dre-mir-2185-2	TAATACGACTCACTATAGATCAGCAGGTTCTCTG	AGGAGAACGGCTGTCTGGATGAGCGTCT	mir-2185	-49.6	-16.2	-3.7	-34.1	-29.7	4.4	0	0	0	0	0	ND	104.371
dre-mir-2186	TAATACGACTCACTATAGCATACGTTTTGTAACAACAAA	TTTTATTTTGATACAATAAGCGTAATCTAG	-	-18.6	-5.1	0	-16.7	-13.5	3.2	0	0	0	0	0	9.08733	0
dre-mir-2187	TAATACGACTCACTATAGAAGATCTGAATTGATGATTCT	CCGAAGAGCAAGTCCGTCCCACATGCATT	mir-2187	-48.6	-10.1	-16	-23.1	-22.5	0.6	41.72	1	1	0	2	28.5191	100.892
dre-mir-2188	TAATACGACTCACTATAGACGGGGACAATATCAGC	GTCGGTGGTCTCAGTGCAGGGAAGAATAC	mir-2188	-48	-11.5	-9.9	-30	-26.6	3.4	39.21	0	1	1	2	46.0094	12973.7
dre-mir-218a-2	TAATACGACTCACTATAGTGGAGGAAATTCAGCG	CTCTTGTTGCTTGCCATGCTGTAGATGC	mir-218	-45.5	-9	-11.6	-24.9	-24.9	0	84.71	0	0	1	1	34.8686	509.985
dre-mir-2191	TAATACGACTCACTATAGGTGCCTTGCTCAAGG	GAAACTGTGATCCAAAGATTGCAGGTTTG	-	-49.7	-8	-17.6	-20.6	-24.1	-3.5	60.18	0	0	1	1	4.09498	288.404
dre-mir-2192	TAATACGACTCACTATAGCACAAAGGCAGAATGTTAC	CCTTCATGGAGCAGGGAAGGAGATGTTAGC	-	-50.9	-11.6	-12.5	-32	-26.8	5.2	72.945	0	1	1	2	15.6041	35.931
dre-mir-2193	TAATACGACTCACTATAGTTGGCAAAATCTTCATCA	TCTTTCGTGGCCGCATTTTATAAAAATCTT	-	-22.2	-8.6	-5.5	-13.5	-8.1	5.4	0	0	0	0	0	ND	0.448534
dre-mir-219-3	TAATACGACTCACTATAGTCTGGTTTGATACTGACG	TTTACTTGGCCCATCCTGTAGATGTGAGG	mir-219	-49.6	-7.2	-15.5	-29.9	-26.9	3	100.095	1	1	1	3	42.9283	912.975
dre-mir-2194	TAATACGACTCACTATAGCTGGGTACTGATTTCAT	AAAACTGCTTGATAAAACAACAAGATGAGG	-	-18.1	-5.6	-3.1	-13.2	-9.4	3.8	0	0	0	0	0	28.5191	0
dre-mir-2195	TAATACGACTCACTATAGCAAATATCGTTGACACAG	CCCTGTTTCGGAAAAATGAATCGATTCACA	-	-32.1	-8.2	-6.4	-16.8	-17.5	-0.7	0	0	0	0	0	ND	0
dre-mir-2196	TAATACGACTCACTATAGCATGTCAGGGTAATTGC	TATTACTTTTTGTTTCAGTTTCAAAAACCC	-	-32.6	-9	-5.5	-18.1	-18.1	0	0	0	0	0	0	8.36205	0
dre-mir-2197	TAATACGACTCACTATAGGCACAGAGTGTAAAAGG	CCTCTTGTGAATGACATCAGCTGCAATGT	-	-37.4	-9.5	-6.7	-17	-21.2	-4.2	0	0	0	1	1	ND	0
dre-mir-2198	TAATACGACTCACTATAGGCGGCGAGCAATACT	ATTCAATCAGTCGTCCAGGCAGGCC	-	-44.5	-17.3	-0.2	-29.9	-27	2.9	0	0	0	1	1	21.7638	0
dre-mir-221	TAATACGACTCACTATAGGAAGAGCGAAGGATGAA	CAGAAGGATTAAAAGACTCACCTATTTCA	mir-221	-53.6	-16.4	-11.3	-29.9	-25.9	4	127.205	0	1	1	2	33.6808	11076.4
dre-mir-222b	TAATACGACTCACTATAGTGTGTGCTGACATGAC	GTGTCTGTGTGTGTGTGCGGGTAGCGTG	mir-221	-52.8	-19.2	-11.4	-20	-22.2	-2.2	84	0	0	1	1	11.2656	4947.15
dre-mir-223	TAATACGACTCACTATAGCTCCTCCTGATCTAGACTC	GAAGTGTTGCAGAATTCTGAAGACTCGTGC	mir-223	-43.9	-4.9	-13.8	-28.5	-25.2	3.3	169.85	0	0	1	1	46.0094	1277.66
dre-mir-22a	TAATACGACTCACTATAGTGAAGCCACTGGCTGAC	CCATCTTGTGTGCTGATGTGCCAGGAAA	mir-22	-56.6	-12.1	-16.6	-33.6	-27.9	5.7	79.335	0	1	0	1	ND	54481.3
dre-mir-23b	TAATACGACTCACTATAGTCTCCAGCTTGTTGTG	GTCTGTGTCCTCATGAACTGCTGGTAATGC	mir-23	-47.6	-11.8	-16.9	-23.7	-18.9	4.8	95.865	0	1	1	2	5.9954	9090.58
dre-mir-24-1	TAATACGACTCACTATAGTGTGTCTCATCAGGACC	CGCTCCAGAATGTGTGCTTCTTTGTGGAGG	mir-24	-45.4	-12.3	-11.2	-23	-21.9	1.1	0	0	1	0	1	11.9908	539.3
dre-mir-25	TAATACGACTCACTATAGCTGCGCTACGCTACACTG	ACACCTTCAGCACTCTTCTTCTGGTGAATG	mir-25	-55.8	-10.7	-19.3	-28.9	-25.8	3.1	88.715	0	0	1	1	27.7392	109529
dre-mir-26a-2	TAATACGACTCACTATAGAGTGCTGGAAGTGGTT	TGATTTGCATGAGTTCCATGAAGGGCAAC	mir-26	-50.7	-12.2	-14.3	-27.7	-24.2	3.5	0	1	0	1	2	81.7902	99741.5
dre-mir-27b	TAATACGACTCACTATAGCAGGCCGAGAACTC	CCCTCGAGGGTCTTCCTCA	mir-27	-57.9	-12.8	-18.5	-29.8	-26.6	3.2	74.22	0	1	0	1	42.9283	53925.9
dre-mir-29a	TAATACGACTCACTATAGCTCTCTCTCTCTCTCCCC	GCTCTCTGAGAGAAGCTGAAGAATTGATCC	mir-29	-43.9	-14.2	-7.2	-28.2	-22.5	5.7	0	0	0	1	1	5.40336	15006.6
dre-mir-30b	TAATACGACTCACTATAGGTAAACTTTCATCTTCCAGTG	ATAATCTTTATTTTTCCTCAGTGAGGAGCT	mir-30	-48.8	-11.4	-12.2	-30.8	-25.2	5.6	74	0	1	0	1	61.9854	67405.9
dre-mir-31	TAATACGACTCACTATAGCATTTCTCCTGCATCTGGA	TGATCATATTTAGTTGGTGATGTTTTATTG	mir-31	-44.8	-6.6	-12	-28.7	-26.2	2.5	98.61	1	0	1	2	ND	3333.95
dre-mir-338-1	TAATACGACTCACTATAGATTTTCTGTCTCAAGGTTT	GACATGTTGAAGTAGCTGG	mir-338	-41.5	-4.4	-14.2	-26.2	-22.9	3.3	57.13	0	0	1	1	ND	2375.45
dre-mir-34a	TAATACGACTCACTATAGGTTCGGGCCGCTGC	GACTGGATGGATGAATGGGCTTTTAAAGGT	mir-34	-47.3	-8.7	-8	-33.1	-30.6	2.5	93.255	1	1	0	2	34.151	1291.68
dre-mir-363	TAATACGACTCACTATAGAAATGCAAATATTTGTCTTGC	ATACAAAAGGAACAAACGCAGGTAATGGA	mir-363	-36	-7.6	-4.6	-28.3	-23.8	4.5	0	1	0	1	2	74.7425	497.031
dre-mir-365-1	TAATACGACTCACTATAGTCTAAATGTAAATCCGCAG	GCAGACATCTAAAACATGTGTGGGGATCA	mir-365	-40.5	-3.2	-11.4	-31.3	-25.9	5.4	67.98	0	0	1	1	3.03955	228.183
dre-mir-375-1	TAATACGACTCACTATAGAACTTCGATGAATAAAACTG	TGTGGTCCAAAAACTGC	mir-375	-46	-6.8	-20.2	-22.5	-19	3.5	68.86	0	0	1	1	30.3549	3197.1
dre-mir-3906	TAATACGACTCACTATAGGGGTTTAAACATGATAGAC	TTGCCTTGTCTAGACACAATGAAGAAGAGA	-	-34.8	-14.5	-4.3	-13	-16	-3	0	0	0	0	0	ND	0
dre-mir-430c-17	TAATACGACTCACTATAGACATCTGCATCTAAAACAC	ATGGGTTCAGTCTTGCTTGTTGTTCTTGTC	mir-430	-24.8	-0.9	-5.8	-23	-18.1	4.9	0	0	0	1	1	34.6277	930.78
dre-mir-454a	TAATACGACTCACTATAGTTTAAGAATTAATCCTAATTCTTGGG	CTTTGCCCATCTGACTGAAGGTACAACCTA	mir-454	-42.3	-11	-14.2	-21.5	-17.1	4.4	0	0	0	0	0	5.71145	1878.16
dre-mir-455-1	TAATACGACTCACTATAGAATGCCCGTGTGATCC	GGACAGCGGTCGCTCGGTGAAGATCTAG	mir-455	-52	-12.3	-10.7	-28.9	-29	-0.1	53.27	0	0	1	1	35.3553	159.973
dre-mir-456	TAATACGACTCACTATAGTTGCTGATTTCCGCTG	ATAAAATGGACAATAAAACACTGTATGTTT	mir-456	-43.4	-2.7	-14.8	-27.3	-25.9	1.4	0	1	0	0	1	5.11189	2389.25
dre-mir-457b	TAATACGACTCACTATAGAGAGCAGCAGATCTGAA	TGTTGCTCTTTGGAGTCTGTAAGTGCTG	mir-15	-36.5	-6.8	-8	-22.6	-21.7	0.9	90.96	0	1	0	1	58.6417	192.975
dre-mir-458	TAATACGACTCACTATAGTCGGGAAGAACTTGTGT	GCTCCTGGAGGAGCGAGATGCCGATAG	mir-458	-51.1	-12.7	-15.7	-22.9	-22.7	0.2	64.665	1	0	1	2	52.1233	71111.7
dre-mir-459	TAATACGACTCACTATAGAAAGGAGAAAGGTCTGAC	GCATCTTCAGCCCCCCGCAAAGCGAATTT	mir-459	-48.6	-9.6	-9.3	-30.1	-29.7	0.4	68.475	0	0	0	0	56.6442	186943
dre-mir-460	TAATACGACTCACTATAGATTTTCAGATATGCTGTGGAC	AATGGTCTTGCTCTGCAACAGAAGTGTCTG	mir-460	-47.8	-13.7	-14.2	-25.8	-19.9	5.9	28.065	1	0	1	2	32.9877	4721.03
dre-mir-461	TAATACGACTCACTATAGCACTTTGAAACTAGCATGG	AGAATCGACCCTCTGCCTTGCTGTTGCC	-	-24.5	-7.9	-2.9	-19.5	-13.7	5.8	0	0	0	0	0	ND	0
dre-mir-489	TAATACGACTCACTATAGGACTGACTTGAGTGGT	ATTCCTCTGTGAGCTTTCTGATGAGCC	mir-489	-45.6	-8.7	-11.6	-26.3	-25.3	1	0	0	0	1	1	ND	5256.9
dre-mir-499	TAATACGACTCACTATAGAAAACTGTCCAATACTGAGA	TTGAGTTGTTGAAGCACTTTGTAGACTCAG	mir-499	-46.6	-8.5	-16	-26.9	-22.1	4.8	80.115	1	0	0	1	45.0625	2383.77
dre-mir-7147	TAATACGACTCACTATAGGGAGAGTGTGAGAGG	TAAAACATAATAAAGTCAACTTTTTTTCTG	mir-7147	-49.5	-8.4	-13.6	-32.1	-27.5	4.6	106.62	0	0	0	0	38.4219	#N/A
dre-mir-7148	TAATACGACTCACTATAGGTTTCAAATACTCGCTAATA	TCAATAGGGTTGTATACCATCCTAGTATAC	-	-42.5	-6	-15.9	-27	-20.6	6.4	70.9	0	0	0	0	24.6558	#N/A
dre-mir-722	TAATACGACTCACTATAGGAGACCTGTGTATTGGAAC	GGCAGCAGCAGGTTTTTTCCGAAGCCG	mir-722	-53	-11	-21.5	-24.4	-20.5	3.9	86	0	0	1	1	18.3011	16640.5
dre-mir-723	TAATACGACTCACTATAGAAGAATCACTGCGTAGAG	GAAGCAGCGTCCGGCTCTCAATGGCTTG	mir-723	-37.9	-4.7	-15.2	-19	-18	1	76.93	1	0	0	1	39.7768	788.972
dre-mir-725	TAATACGACTCACTATAGTTACCTGGACGTAAGACCT	GCGGATTTGAGTTTAGTAAAGCTGAATATC	mir-725	-53.2	-4.9	-21.5	-32.6	-26.8	5.8	0	0	0	1	1	100	2305.01
dre-mir-727	TAATACGACTCACTATAGGGTTTTTCCAGTCACCT	CGACACATGCCGAGCAGATACTTGAATCTG	mir-727	-40.1	-10.8	-9.5	-25.2	-19.8	5.4	89.98	0	0	0	0	26.6093	4229.59
dre-mir-728	TAATACGACTCACTATAGGTTTGGAGTGTTTGGC	ATGAAATCCCCAAAACACGCGGTGAGA	mir-728	-41.6	-5.9	-18.4	-20.7	-17.3	3.4	107.285	1	0	1	2	18.3011	18.6661
dre-mir-729	TAATACGACTCACTATAGTTTCATGAACGTCAAGG	TACACTACTGTTATTTCCAGGATGTCCATC	mir-729	-44.8	-7.1	-12.2	-30.5	-25.5	5	0	0	0	1	1	1.8199	445.641
dre-mir-731	TAATACGACTCACTATAGTGTATCTGATTTACTGATGC	TTCAGAAGACTTCTGATTGTTAGGAATTGA	mir-731	-46.7	-9.6	-13.8	-23.5	-23.3	0.2	0	1	0	0	1	4.29857	10786.5
dre-mir-732	TAATACGACTCACTATAGGTTTGTCATCTCGAAGATAAA	TTGTCCTCATGTTGGGTTTGAGATTTATAA	-	-40.5	-8.9	-13.4	-23.8	-18.2	5.6	88.79	0	0	0	0	7.17936	255.005
dre-mir-733	TAATACGACTCACTATAGTCAAAATGGCTTTTCCG	ACAGCGCCCGTGGTTCGATCTCTGGCAC	-	-37.3	-16.6	-3.9	-17.2	-16.8	0.4	0	0	0	0	0	ND	64.4433
dre-mir-734	TAATACGACTCACTATAGCTTTGCATCCTTTGATATTG	AGATCTGCATCAGTGAAGTGAAGACCAGTG	mir-734	-50.5	-13.6	-10.7	-29.2	-26.2	3	0	1	0	0	1	42.0448	5266.33
dre-mir-735	TAATACGACTCACTATAGTGCGGGTGTAAGATTCTAA	TATCATACCATTAGAATCTTTTTTTTTTTT	-	-34.3	-3.1	-12.9	-23.9	-18.3	5.6	0	0	0	0	0	ND	1382.08
dre-mir-736	TAATACGACTCACTATAGGTTTAACTTCTCTACTGAC	GTGTTACCTTCTGTTTAGGGAAGCTTGG	mir-208	-47.6	-7.1	-20.2	-23.6	-20.3	3.3	105.76	0	0	0	0	26.2429	536.567
dre-mir-740	TAATACGACTCACTATAGCTCTGCCTTTTGTTACG	CACATGGGAAAGGAAGGTTGCCGTGTT	-	-55	-8.3	-9.1	-29	-37.6	-8.6	0	0	0	1	1	ND	0
dre-mir-7b	TAATACGACTCACTATAGAGGAGTGAACGCTGGCT	GTGTTTGAGGGTGGGGGCAGA	mir-7	-48.8	-18.3	-8.6	-20.5	-21.9	-1.4	64.77	1	0	1	2	64.6176	490.215
dre-mir-9-4	TAATACGACTCACTATAGTCCCTTTAAGGCACATG	TTCCAATTCAAAGCGCTCCGAAGTCTTTGG	mir-9	-40.2	-12	-6.4	-27.1	-21.8	5.3	84.805	1	0	0	1	48.6327	49973.9

## Sheet: All miRNAs and motifs
Supplementary Table S3. All zebrafish pri-miRNA motif data. Column 1: List of zebrafish miRNAs. Columns 2: miRNA gene families. Column 3: UG motif status. "0" means no UG, "1" means having the UG motif. Column 4: UGU motif status. Column 5: CNNC motif status. Column 6: Total number of the UG, UGU, and CNNC motifs in pri-miRNAs. Column 7: mGHG scores. Column 8: miRNA expression values from GSE5716…
1	2	3	4	5	6	7	8
miRNAs	family	UG	UGU	CNNC	Total	mGHG score	GSE57169
dre-let-7a-1	let-7	0	0	0	0	44.4421	239990
dre-let-7a-2	let-7	0	0	1	1	40.8951	239990
dre-let-7a-3	let-7	0	0	1	1	60.2904	239990
dre-let-7a-4	let-7	0	0	0	0	46.0094	239990
dre-let-7a-5	let-7	0	0	1	1	ND	239990
dre-let-7a-6	let-7	0	1	1	2	ND	239990
dre-let-7b	let-7	0	0	0	0	ND	142400
dre-let-7c-1	let-7	0	0	0	0	23.9816	55348.5
dre-let-7c-2	let-7	0	0	0	0	23.9816	55348.5
dre-let-7d-1	let-7	1	0	1	2	100	22659.6
dre-let-7d-2	let-7	0	0	1	1	100	22659.6
dre-let-7e	let-7	0	0	0	0	56.6442	87825.1
dre-let-7f	let-7	0	0	0	0	ND	47495.6
dre-let-7g-1	let-7	0	0	0	0	46.0094	37159.2
dre-let-7g-2	let-7	0	0	0	0	68.302	37159.2
dre-let-7h	let-7	1	0	0	1	45.6916	34925.9
dre-let-7i	let-7	0	0	1	1	99.3092	47002.3
dre-let-7j	let-7	1	0	1	2	ND	14633.5
dre-mir-100-1	mir-10	1	1	1	3	30.566	13754.2
dre-mir-100-2	mir-10	1	1	1	3	7.58872	13754.2
dre-mir-101a	mir-101	0	0	1	1	17.0755	76562.7
dre-mir-101b	mir-101	1	1	0	2	11.9908	28632.7
dre-mir-103	mir-103	1	0	1	2	52.8509	20890.7
dre-mir-107a	mir-103	1	0	0	1	66.4343	11921.4
dre-mir-107b	mir-103	0	0	1	1	95.9264	4534.86
dre-mir-10a	mir-10	0	1	1	2	45.0625	24958.9
dre-mir-10b-1	mir-10	0	0	0	0	25.1739	1837.25
dre-mir-10b-2	mir-10	0	0	1	1	25.1739	1837.25
dre-mir-10c	mir-10	0	0	1	1	ND	526255
dre-mir-10d	mir-10	0	0	1	1	25.1739	157.468
dre-mir-1-1	mir-1	0	0	0	0	51.4057	374.872
dre-mir-1-2	mir-1	0	0	1	1	17.0755	374.872
dre-mir-122	mir-122	0	0	1	1	ND	161208
dre-mir-124-1	mir-124	0	0	1	1	27.9322	1160.62
dre-mir-124-2	mir-124	0	0	1	1	17.6777	1160.62
dre-mir-124-3	mir-124	0	0	1	1	27.9322	1160.62
dre-mir-124-4	mir-124	1	0	0	1	ND	1160.62
dre-mir-124-5	mir-124	0	0	1	1	ND	1160.62
dre-mir-124-6	mir-124	0	0	1	1	ND	1160.62
dre-mir-125a-1	mir-10	1	0	1	2	26.7943	35807.1
dre-mir-125a-2	mir-10	0	0	1	1	65.5197	35807.1
dre-mir-125b-1	mir-10	1	0	1	2	46.0094	15575.7
dre-mir-125b-2	mir-10	0	0	1	1	46.0094	15575.7
dre-mir-125b-3	mir-10	1	0	0	1	ND	15575.7
dre-mir-125c	mir-10	1	0	1	2	52.1233	24884.2
dre-mir-126a	mir-126	0	0	0	0	26.2429	69380.3
dre-mir-126b	mir-126	0	0	1	1	76.313	29082.5
dre-mir-128-1	mir-128	0	0	0	0	44.1351	15962.9
dre-mir-128-2	mir-128	0	0	0	0	19.3446	15962.9
dre-mir-128-3	mir-128	0	0	0	0	41.7544	15962.9
dre-mir-129-1	mir-129	1	0	1	2	1.30482	9116.85
dre-mir-129-2	mir-129	0	0	1	1	76.313	9116.85
dre-mir-129-3	mir-129	1	0	1	2	76.313	9116.85
dre-mir-129-4	mir-129	1	0	1	2	66.4343	9116.85
dre-mir-1306	mir-1306	0	0	0	0	ND	#N/A
dre-mir-130a	mir-130	0	0	0	0	64.6176	8673.34
dre-mir-130b	mir-130	1	1	1	3	64.6176	4907.33
dre-mir-130c-1	mir-130	0	0	1	1	ND	5245.93
dre-mir-130c-2	mir-130	1	1	0	2	42.6317	5245.93
dre-mir-132-1	mir-132	0	0	1	1	ND	43106.6
dre-mir-132-2	mir-132	1	0	1	2	61.9854	43106.6
dre-mir-133a-1	mir-133	0	0	1	1	17.1943	9114.72
dre-mir-133a-2	mir-133	0	0	1	1	24.8273	9114.72
dre-mir-133b	mir-133	0	0	1	1	100	3138.6
dre-mir-133c	mir-133	0	0	1	1	51.4057	669.663
dre-mir-135a	mir-135	0	0	0	0	47.6319	105.315
dre-mir-135b	mir-135	1	0	1	2	45.376	1567.2
dre-mir-135c-1	mir-135	0	0	1	1	46.0094	549.082
dre-mir-135c-2	mir-135	0	0	1	1	46.0094	549.082
dre-mir-137-1	mir-137	0	0	1	1	65.0671	1627.05
dre-mir-137-2	mir-137	0	0	1	1	65.0671	1627.05
dre-mir-138-1	mir-138	0	0	1	1	ND	65021.8
dre-mir-138-2	mir-138	0	0	0	0	ND	65021.8
dre-mir-1388	mir-1388	0	0	0	0	ND	13646.2
dre-mir-139	mir-139	0	0	0	0	ND	7464.92
dre-mir-140	mir-140	0	0	1	1	50.3478	50137
dre-mir-141	mir-8	0	0	0	0	14.8651	5426.14
dre-mir-142a	mir-142	0	0	0	0	10.9576	12751.1
dre-mir-142b	mir-142	0	0	0	0	10.9576	1563.33
dre-mir-143	mir-143	0	0	1	1	ND	88759.7
dre-mir-144	mir-144	0	0	1	1	15.1774	2829.02
dre-mir-145	mir-145	0	0	1	1	43.5275	72070.6
dre-mir-146a	mir-146	1	1	1	3	30.3549	8404.42
dre-mir-146b	mir-146	1	0	1	2	17.0755	2168.88
dre-mir-148	mir-148	0	0	0	0	8.96222	9566.19
dre-mir-150	mir-150	0	0	1	1	46.0094	25199.7
dre-mir-152	mir-148	1	0	1	2	12.7627	3296.38
dre-mir-153a	mir-153	0	0	1	1	80.6642	1106.68
dre-mir-153b	mir-153	0	0	1	1	1.50928	721.263
dre-mir-153c	mir-153	0	0	1	1	66.8964	830.335
dre-mir-155	mir-155	0	0	1	1	100	360.963
dre-mir-15a-1	mir-15	0	0	0	0	86.4537	1804.88
dre-mir-15a-2	mir-15	0	1	0	1	31.4253	1804.88
dre-mir-15b	mir-15	0	0	1	1	61.5572	3609.76
dre-mir-15c	mir-15	0	0	1	1	67.3617	1285.83
dre-mir-16a	mir-15	0	1	1	2	32.0856	1664.53
dre-mir-16b	mir-15	1	0	0	1	26.7943	12214.7
dre-mir-16c	mir-15	0	0	0	0	56.6442	4850.33
dre-mir-1788	mir-1788	1	0	1	2	23.6514	376.014
dre-mir-17a-1	mir-17	1	0	0	1	42.0448	2816.43
dre-mir-17a-2	mir-17	0	0	0	0	42.0448	2816.43
dre-mir-181a-1	mir-181	0	0	0	0	95.9264	24375.7
dre-mir-181a-2	mir-181	0	0	1	1	ND	24375.7
dre-mir-181a-3	mir-181	0	0	0	0	16.3799	24375.7
dre-mir-181a-4	mir-181	0	0	0	0	65.0671	24375.7
dre-mir-181a-5	mir-181	0	0	0	0	46.0094	24375.7
dre-mir-181b-1	mir-181	0	0	1	1	26.6093	64836.1
dre-mir-181b-2	mir-181	0	0	0	0	100	64836.1
dre-mir-181b-3	mir-181	0	0	0	0	76.313	64836.1
dre-mir-181c	mir-181	0	0	0	0	27.7392	7629.85
dre-mir-181d	mir-181	0	0	0	0	66.4343	#N/A
dre-mir-182	mir-182	0	0	1	1	6.79209	132701
dre-mir-183	mir-183	0	0	1	1	65.0671	4157.62
dre-mir-184-1	mir-184	0	0	1	1	76.313	2694.49
dre-mir-184-2	mir-184	1	0	1	2	76.313	2694.49
dre-mir-187	mir-187	1	0	0	1	38.4219	15638.2
dre-mir-18a	mir-17	0	1	1	2	17.6777	157.848
dre-mir-18b	mir-17	0	1	0	1	56.6442	68.4408
dre-mir-18c	mir-17	0	1	1	2	65.0671	375.24
dre-mir-190a	mir-190	1	1	1	3	52.1233	1337.97
dre-mir-190b	mir-190	1	0	1	2	4.54366	20438.7
dre-mir-192	mir-192	0	0	0	0	42.9283	164025
dre-mir-193a-1	mir-193	0	0	1	1	61.9854	5054.82
dre-mir-193a-2	mir-193	0	0	1	1	23.9816	5054.82
dre-mir-193b	mir-193	0	0	1	1	34.8686	1646.3
dre-mir-194a	mir-194	1	0	1	2	29.3209	576799
dre-mir-194b	mir-194	1	0	0	1	88.8843	15167.6
dre-mir-196a-1	mir-196	0	0	1	1	47.6319	4434.58
dre-mir-196a-2	mir-196	0	0	1	1	8.96222	4434.58
dre-mir-196b	mir-196	0	0	1	1	17.8006	1938.9
dre-mir-196c	mir-196	0	0	1	1	47.6319	618.309
dre-mir-196d	mir-196	0	0	1	1	8.96222	2032.67
dre-mir-199-1	mir-199	0	0	0	0	77.3782	7718.92
dre-mir-199-2	mir-199	0	0	0	0	77.3782	7718.92
dre-mir-199-3	mir-199	0	0	0	0	63.2878	23156.8
dre-mir-19a	mir-19	0	0	1	1	13.3972	1343.43
dre-mir-19b	mir-19	0	0	0	0	87.6606	5233.75
dre-mir-19c	mir-19	1	0	1	2	18.6856	1875.41
dre-mir-19d	mir-19	0	0	0	0	42.6317	786.77
dre-mir-200a	mir-8	1	0	1	2	38.9582	7459.03
dre-mir-200b	mir-8	0	0	1	1	34.6277	2969.84
dre-mir-200c	mir-8	1	0	1	2	ND	4891.03
dre-mir-202	mir-202	0	0	1	1	36.8567	101208
dre-mir-203a	mir-203	0	0	0	0	41.7544	2134.28
dre-mir-203b	mir-203	0	0	1	1	51.4057	11266.2
dre-mir-204-1	mir-204	0	0	1	1	ND	45158.8
dre-mir-204-2	mir-204	1	0	1	2	16.0428	45158.8
dre-mir-204-3	mir-204	0	0	0	0	ND	45158.8
dre-mir-205	mir-205	0	1	1	2	8.96222	17281.4
dre-mir-206-1	mir-1	1	0	0	1	20.4476	311.146
dre-mir-206-2	mir-1	1	0	1	2	41.7544	311.646
dre-mir-20a	mir-17	0	0	1	1	57.4349	4130.04
dre-mir-20b	mir-17	1	0	0	1	8.83883	685.397
dre-mir-210	mir-210	0	0	1	1	ND	45547.7
dre-mir-21-1	mir-21	0	1	0	1	46.0094	1.20831e+06
dre-mir-212	mir-132	0	0	1	1	20.8772	598.444
dre-mir-21-2	mir-21	0	0	0	0	46.0094	1.20831e+06
dre-mir-212-2	mir-132	1	0	1	2	56.6442	598.444
dre-mir-214	mir-214	0	0	0	0	28.5191	7869.74
dre-mir-216a	mir-216	0	0	0	0	95.9264	1288.96
dre-mir-216b	mir-216	0	1	0	1	80.107	14393.5
dre-mir-217	mir-217	0	0	1	1	51.4057	4136.39
dre-mir-2184	－	1	0	1	2	47.6319	31567.2
dre-mir-2185-1	mir-2185	0	0	0	0	ND	104.371
dre-mir-2185-2	mir-2185	0	0	0	0	ND	104.371
dre-mir-2185-3	mir-2185	0	0	0	0	ND	104.371
dre-mir-2186	－	0	0	0	0	9.08733	0
dre-mir-2187	mir-2187	1	1	0	2	28.5191	100.892
dre-mir-2188	mir-2188	0	1	1	2	46.0094	12973.7
dre-mir-2189	－	0	0	1	1	16.2668	1495.67
dre-mir-218a-1	mir-218	1	0	0	1	74.7425	509.985
dre-mir-218a-2	mir-218	0	0	1	1	34.8686	509.985
dre-mir-218b	mir-218	0	0	1	1	39.5021	164.262
dre-mir-2191	－	0	0	1	1	4.09498	288.404
dre-mir-219-1	mir-219	0	0	1	1	42.9283	912.975
dre-mir-2192	－	0	1	1	2	15.6041	35.931
dre-mir-219-2	mir-219	0	0	1	1	ND	912.975
dre-mir-2193	－	0	0	0	0	ND	0.448534
dre-mir-219-3	mir-219	1	1	1	3	42.9283	912.975
dre-mir-2194	－	0	0	0	0	28.5191	0
dre-mir-2195	－	0	0	0	0	ND	0
dre-mir-2196	－	0	0	0	0	8.36205	0
dre-mir-2197	－	0	0	1	1	ND	0
dre-mir-2198	－	0	0	1	1	21.7638	0
dre-mir-221	mir-221	0	1	1	2	33.6808	11076.4
dre-mir-222a	mir-221	0	1	0	1	57.4349	14905.2
dre-mir-222b	mir-221	0	0	1	1	11.2656	4947.15
dre-mir-223	mir-223	0	0	1	1	46.0094	1277.66
dre-mir-22a	mir-22	0	1	0	1	ND	54481.3
dre-mir-22b	mir-22	0	1	1	2	ND	4703.64
dre-mir-23a-1	mir-23	0	0	0	0	11.8257	2667.62
dre-mir-23a-2	mir-23	0	0	0	0	39.5021	2667.62
dre-mir-23a-3	mir-23	0	0	1	1	28.7175	2667.62
dre-mir-23b	mir-23	0	1	1	2	5.9954	9090.58
dre-mir-23b-2	mir-23	1	1	1	3	ND	4545.29
dre-mir-24-1	mir-24	0	1	0	1	11.9908	539.3
dre-mir-24-2	mir-24	0	0	0	0	64.6176	539.3
dre-mir-24-3	mir-24	0	0	1	1	77.3782	539.3
dre-mir-24-4	mir-24	0	0	1	1	87.6606	539.3
dre-mir-24b	mir-24	0	0	0	0	ND	2157.2
dre-mir-25	mir-25	0	0	1	1	27.7392	109529
dre-mir-26a-1	mir-26	0	1	1	2	41.466	33247.2
dre-mir-26a-2	mir-26	1	0	1	2	81.7902	99741.5
dre-mir-26a-3	mir-26	0	0	1	1	55.8644	33247.2
dre-mir-26b	mir-26	1	0	1	2	61.5572	33801.3
dre-mir-27a	mir-27	0	0	0	0	45.0625	7777.13
dre-mir-27b	mir-27	0	1	0	1	42.9283	53925.9
dre-mir-27c	mir-27	0	0	1	1	64.6176	104458
dre-mir-27d	mir-27	0	0	0	0	8.65693	1756.72
dre-mir-27e	mir-27	0	0	0	0	11.8257	4145.21
dre-mir-29a	mir-29	0	0	1	1	5.40336	15006.6
dre-mir-29b-1	mir-29	0	0	1	1	32.7598	494.518
dre-mir-29b-2	mir-29	0	1	0	1	66.8964	494.518
dre-mir-29b-3	mir-29	#N/A	#N/A	#N/A	#N/A	ND	494.518
dre-mir-301a	mir-130	1	0	0	1	14.8651	2768.77
dre-mir-301b	mir-130	1	0	1	2	33.6808	245.162
dre-mir-301c	mir-130	1	1	1	3	10.7321	981.276
dre-mir-30a	mir-30	1	0	1	2	24.8273	682.572
dre-mir-30b	mir-30	0	1	0	1	61.9854	67405.9
dre-mir-30c	mir-30	0	0	1	1	42.9283	143424
dre-mir-30d	mir-30	1	0	1	2	ND	28628.3
dre-mir-30e-2	mir-30	0	0	0	0	15.3893	66794.9
dre-mir-31	mir-31	1	0	1	2	ND	3333.95
dre-mir-338-1	mir-338	0	0	1	1	ND	2375.45
dre-mir-338-2	mir-338	0	1	1	2	12.7627	2375.45
dre-mir-338-3	mir-338	1	0	1	2	38.6891	2375.45
dre-mir-34a	mir-34	1	1	0	2	34.151	1291.68
dre-mir-34b	mir-34	0	0	0	0	11.344	1195.21
dre-mir-34c	mir-34	0	0	1	1	48.2968	869.642
dre-mir-363	mir-363	1	0	1	2	74.7425	497.031
dre-mir-365-1	mir-365	0	0	1	1	3.03955	228.183
dre-mir-365-2	mir-365	0	0	1	1	21.3159	228.183
dre-mir-365-3	mir-365	0	1	1	2	21.3159	228.183
dre-mir-375-1	mir-375	0	0	1	1	30.3549	3197.1
dre-mir-375-2	mir-375	0	0	1	1	51.4057	3197.1
dre-mir-3906	－	0	0	0	0	ND	0
dre-mir-429a	mir-8	0	1	1	2	57.0382	917.917
dre-mir-429b	mir-8	0	1	0	1	57.0382	347.26
dre-mir-430a-1	mir-430	0	0	0	0	ND	4599.08
dre-mir-430a-10	mir-430	0	0	1	1	ND	4599.08
dre-mir-430a-11	mir-430	0	0	1	1	ND	4599.08
dre-mir-430a-12	mir-430	0	0	1	1	ND	4599.08
dre-mir-430a-13	mir-430	0	0	1	1	ND	4599.08
dre-mir-430a-14	mir-430	0	0	1	1	ND	4599.08
dre-mir-430a-15	mir-430	0	0	1	1	ND	4599.08
dre-mir-430a-16	mir-430	0	0	1	1	ND	4599.08
dre-mir-430a-17	mir-430	0	0	1	1	ND	4599.08
dre-mir-430a-18	mir-430	0	0	0	0	ND	4599.08
dre-mir-430a-2	mir-430	0	0	1	1	ND	4599.08
dre-mir-430a-3	mir-430	0	0	1	1	ND	4599.08
dre-mir-430a-4	mir-430	0	0	1	1	ND	4599.08
dre-mir-430a-5	mir-430	0	0	1	1	ND	4599.08
dre-mir-430a-6	mir-430	0	0	1	1	ND	4599.08
dre-mir-430a-7	mir-430	0	0	1	1	ND	4599.08
dre-mir-430a-8	mir-430	0	0	1	1	ND	4599.08
dre-mir-430a-9	mir-430	0	0	1	1	ND	4599.08
dre-mir-430b-1	mir-430	0	0	1	1	17.0755	3889.38
dre-mir-430b-10	mir-430	0	0	1	1	17.0755	3889.38
dre-mir-430b-11	mir-430	0	0	1	1	17.0755	3889.38
dre-mir-430b-12	mir-430	0	0	1	1	17.0755	3889.38
dre-mir-430b-13	mir-430	0	0	1	1	17.0755	3889.38
dre-mir-430b-14	mir-430	0	0	1	1	17.0755	3889.38
dre-mir-430b-15	mir-430	0	0	1	1	17.0755	3889.38
dre-mir-430b-16	mir-430	0	0	1	1	17.0755	3889.38
dre-mir-430b-17	mir-430	0	0	1	1	17.0755	3889.38
dre-mir-430b-18	mir-430	0	0	1	1	17.0755	3889.38
dre-mir-430b-19	mir-430	0	0	1	1	17.0755	3889.38
dre-mir-430b-2	mir-430	0	0	1	1	17.0755	3889.38
dre-mir-430b-20	mir-430	0	0	1	1	11.9908	3889.38
dre-mir-430b-3	mir-430	0	0	1	1	17.0755	3889.38
dre-mir-430b-4	mir-430	0	0	1	1	17.0755	3889.38
dre-mir-430b-5	mir-430	0	0	1	1	17.0755	3889.38
dre-mir-430b-6	mir-430	0	0	1	1	17.0755	3889.38
dre-mir-430b-7	mir-430	0	0	1	1	17.0755	3889.38
dre-mir-430b-8	mir-430	0	0	1	1	17.0755	3889.38
dre-mir-430b-9	mir-430	0	0	1	1	11.9908	3889.38
dre-mir-430c-1	mir-430	0	0	1	1	34.6277	930.78
dre-mir-430c-10	mir-430	0	0	1	1	34.6277	930.78
dre-mir-430c-11	mir-430	0	0	1	1	34.6277	930.78
dre-mir-430c-12	mir-430	0	0	1	1	34.6277	930.78
dre-mir-430c-13	mir-430	0	0	1	1	34.6277	930.78
dre-mir-430c-14	mir-430	0	0	1	1	34.6277	930.78
dre-mir-430c-15	mir-430	0	0	1	1	34.6277	930.78
dre-mir-430c-16	mir-430	0	0	1	1	34.6277	930.78
dre-mir-430c-17	mir-430	0	0	1	1	34.6277	930.78
dre-mir-430c-18	mir-430	0	0	1	1	34.6277	930.78
dre-mir-430c-2	mir-430	0	0	1	1	34.6277	930.78
dre-mir-430c-3	mir-430	0	0	1	1	34.6277	930.78
dre-mir-430c-4	mir-430	0	0	1	1	34.6277	930.78
dre-mir-430c-5	mir-430	0	0	1	1	34.6277	930.78
dre-mir-430c-6	mir-430	0	0	1	1	34.6277	930.78
dre-mir-430c-7	mir-430	0	0	1	1	34.6277	930.78
dre-mir-430c-8	mir-430	0	0	1	1	34.6277	930.78
dre-mir-430c-9	mir-430	0	0	1	1	34.6277	930.78
dre-mir-430i-1	mir-430	0	0	0	0	ND	6.62105
dre-mir-430i-2	mir-430	0	0	0	0	ND	6.62105
dre-mir-430i-3	mir-430	0	0	0	0	ND	6.62105
dre-mir-451	mir-451	0	0	1	1	55.8644	74675.3
dre-mir-454a	mir-454	0	0	0	0	5.71145	1878.16
dre-mir-454b	mir-454	0	0	0	0	17.6777	6344.86
dre-mir-455-1	mir-455	0	0	1	1	35.3553	159.973
dre-mir-455-2	mir-455	0	1	1	2	35.3553	159.973
dre-mir-456	mir-456	1	0	0	1	5.11189	2389.25
dre-mir-457a	mir-15	0	0	1	1	41.7544	5556.38
dre-mir-457b	mir-15	0	1	0	1	58.6417	192.975
dre-mir-458	mir-458	1	0	1	2	52.1233	71111.7
dre-mir-459	mir-459	0	0	0	0	56.6442	186943
dre-mir-460	mir-460	1	0	1	2	32.9877	4721.03
dre-mir-461	－	0	0	0	0	ND	0
dre-mir-462	mir-462	0	0	0	0	26.9807	13480.4
dre-mir-489	mir-489	0	0	1	1	ND	5256.9
dre-mir-499	mir-499	1	0	0	1	45.0625	2383.77
dre-mir-7132	－	0	1	0	1	31.6439	0
dre-mir-7133	－	0	0	0	0	20.166	0
dre-mir-7145	－	0	0	0	0	ND	0
dre-mir-7146	－	0	0	1	1	29.937	0
dre-mir-7147	mir-7147	0	0	0	0	38.4219	#N/A
dre-mir-7148	－	0	0	0	0	24.6558	#N/A
dre-mir-7149	－	0	0	0	0	19.3446	0
dre-mir-722	mir-722	0	0	1	1	18.3011	16640.5
dre-mir-723	mir-723	1	0	0	1	39.7768	788.972
dre-mir-724	mir-724	0	0	1	1	3.54026	36749.1
dre-mir-725	mir-725	0	0	1	1	100	2305.01
dre-mir-726	mir-726	0	0	1	1	59.0496	6084.74
dre-mir-727	mir-727	0	0	0	0	26.6093	4229.59
dre-mir-728	mir-728	1	0	1	2	18.3011	18.6661
dre-mir-729	mir-729	0	0	1	1	1.8199	445.641
dre-mir-730	mir-460	0	0	1	1	15.1774	1064.33
dre-mir-731	mir-731	1	0	0	1	4.29857	10786.5
dre-mir-732	－	0	0	0	0	7.17936	255.005
dre-mir-733	－	0	0	0	0	ND	64.4433
dre-mir-734	mir-734	1	0	0	1	42.0448	5266.33
dre-mir-735	－	0	0	0	0	ND	1382.08
dre-mir-736	mir-208	0	0	0	0	26.2429	536.567
dre-mir-737	mir-737	0	1	0	1	100	4.10356
dre-mir-738	mir-738	0	0	0	0	ND	4253.52
dre-mir-740	－	0	0	1	1	ND	0
dre-mir-7a-1	mir-7	1	1	0	2	ND	593.61
dre-mir-7a-2	mir-7	0	1	1	2	70.7107	593.61
dre-mir-7a-3	mir-7	1	0	1	2	ND	593.61
dre-mir-7b	mir-7	1	0	1	2	64.6176	490.215
dre-mir-9-1	mir-9	0	1	1	2	6.07909	87454.3
dre-mir-9-2	mir-9	0	1	1	2	24.4855	87454.3
dre-mir-92a-1	mir-25	0	1	0	1	ND	529489
dre-mir-92a-2	mir-25	0	0	0	0	28.5191	529489
dre-mir-92b	mir-25	0	0	1	1	70.7107	8715.63
dre-mir-93	mir-17	0	1	0	1	34.151	1877.87
dre-mir-9-3	mir-9	0	0	0	0	ND	87454.3
dre-mir-9-4	mir-9	1	0	0	1	48.6327	49973.9
dre-mir-9-5	mir-9	0	0	1	1	48.6327	87454.3
dre-mir-96	mir-96	0	0	1	1	46.6516	20627.6
dre-mir-9-6	mir-9	0	1	1	2	45.6916	87454.3
dre-mir-9-7	mir-9	0	0	1	1	48.6327	87454.3
dre-mir-99-1	mir-10	0	0	0	0	14.3587	3372.88
dre-mir-99-2	mir-10	1	0	1	2	27.1684	3372.88
