# Supplementary material for: Conservation of Differential Animal MicroRNA Processing by Drosha and Dicer
Source: Front Mol Biosci. 2022 Jan 3;8:730006. doi: 10.3389/fmolb.2021.730006 (PMC8761633; doi:10.3389/fmolb.2021.730006)
Supplement: Supplementary file 3 [file DataSheet4.XLS]

## Sheet: Suppl Table S4 tested miRNAs
Supplementary Table S4. Fruitfly pri-miRNA data. Column 1: Pri-miRNAs selected for Drosha processing. Columns 2 and 3: PCR primer sequences to prepare pri-miRNA templates. Column 4: miRNA gene families. Column 5: ΔG of the predicted secondary structures of pri-miRNAs. Column 6: ΔG of the predicted distal domains. Column 7: ΔG of the predicted proximal domains. Column 8: ΔG of the predicted miRNA …
1	2	3	4	5	6	7	8	9	10	11	12	13	14	15	16	17
miRNAs	Primer sequences (5'-->3')		Family	pri-miRNAs ΔG(kcal/mol)	Distal domain ΔG(kcal/mol)	Proximal domain ΔG(kcal/mol)	miRNA duplex ΔG(kcal/mol)	pre-miRNAs ΔG (kcal/mol)	Terminal loop region ΔG(kcal/mol)	Relative Drosha cleavage efficiency (%)	UG	UGU	CNNC	Total	mGHG score	GSE163852
dme-bantam	TAATACGACTCACTATAGTTTGTAACTCCAATGATTTG	AATCGACCATCGGAATGTGGAAT	bantam	-29.8	-3.9	-4.6	-24.2	-21.3	2.9	104.885	0	0	0	0	ND	66304.9
dme-let-7	TAATACGACTCACTATAGACTACACCAAGGACCTT	ATTGGGATTCTTTTATCAAATGCGGCTTGT	let-7	-34.7	-3.7	-9.4	-27.4	-21.6	5.8	100	0	0	0	0	59.0496	9164.9
dme-mir-1	TAATACGACTCACTATAGACCATCCCATATTCAGC	TTCAGTTTTAGTTTCAACTCCG	mir-1	-38.9	-8.3	-7	-25.9	-23.6	2.3	28.8654	0	0	0	0	ND	83208
dme-mir-10	TAATACGACTCACTATAGACTGTTCCTCATCAGTTTGC	TGCCATCAGCAACACTTTTTC	mir-10	-41.5	-8.4	-8.8	-29.9	-24.3	5.6	0	0	0	0	0	76.313	0
dme-mir-1000	TAATACGACTCACTATAGTACCATGAAATCGGACGC	GTTTTCCTGTCCGCCGCTCGTT	mir-1000	-45.2	-10.1	-10.7	-23.6	-24.4	-0.8	0	0	0	1	1	ND	0
dme-mir-11	TAATACGACTCACTATAGCATTTAGATCTATGTGAGG	CATGATTTCGCTTAATGTTGCTTC	mir-11	-43	-6.7	-13	-24	-23.3	0.7	18.6201	0	0	1	1	76.313	0
dme-mir-12	TAATACGACTCACTATAGTCTGTACGAAGGAGCAGCG	CGTTGGTTGTTGGTCATGCGG	mir-12	-42	-7	-13.2	-24.9	-21.8	3.1	10.8913	0	1	1	2	19.3446	4413.77
dme-mir-124	TAATACGACTCACTATAGTCCTTCGTCATTTGGTAC	CTATTATTGGGTATGAGTAATTTGT	mir-124	-33.4	-2.6	-8	-28.2	-22.8	5.4	50.4082	0	0	0	0	ND	2375.56
dme-mir-133	TAATACGACTCACTATAGAGAATTTCCACCTGCAACA	TCGCAGTTCACTAGGCTTTC	mir-133	-41.6	-5.2	-10	-28.5	-26.4	2.1	49.9708	1	0	1	2	9.34281	8187.96
dme-mir-137	TAATACGACTCACTATAGGATTACGATGGCGTCGC	CGGGTTTCGCTCTTTTTATTGC	mir-137	-36	-9.8	-5.7	-25.9	-20.5	5.4	16.4817	0	0	1	1	3.44345	0
dme-mir-13a	TAATACGACTCACTATAGTTTGTGATCCAAGCCATAA	TGAAATATGTTTTTTGATCCGCT	mir-2	-46.5	-15.9	-9.9	-25.9	-20.7	5.2	99.8221	0	0	0	0	99.3092	35.14
dme-mir-14	TAATACGACTCACTATAGCACCAACAACAACGTAAC	TATGGTTTTCTTGTGCCATGATGA	mir-14	-41.9	-8.7	-7.6	-29.2	-25.6	3.6	0	0	1	0	1	ND	50287.5
dme-mir-184	TAATACGACTCACTATAGGGCTGACCCGAGGGTTG	TCGATTCAATGGGTATTGGTTTGATGAA	mir-184	-46.6	-17.4	-7.9	-22.8	-21.3	1.5	19.5759	0	1	0	1	27.9322	0
dme-mir-190	TAATACGACTCACTATAGCCCTTCAAAACGAACTAA	CTTGAGCTGAGTGTTTTAGTAGATT	mir-190	-34	-2.5	-12.2	-24.7	-19.3	5.4	9.56379	1	0	1	2	81.7902	6339.52
dme-mir-193	TAATACGACTCACTATAGATCGCAATCCGTGTGTGC	TTCACATGAACGTCGAACCTGTGG	mir-193	-39.6	-9.9	-10.7	-23.5	-19	4.5	17.2231	1	0	1	2	35.6013	358.44
dme-mir-210	TAATACGACTCACTATAGACCACGTCCGGAACCGAA	ATGGAACAATGGCTGGCTGTTG	mir-210	-45.1	-7.5	-8.7	-34.3	-28.9	5.4	0	0	0	1	1	34.6277	2206.89
dme-mir-219	TAATACGACTCACTATAGAATATTTGGTTAATTCGATT	AGTGGTGATTTGGTTGC	mir-219	-38.8	-6	-9.2	-26.1	-23.6	2.5	65.6368	0	1	1	2	81.2252	196.79
dme-mir-2280	TAATACGACTCACTATAGATATCGTTTAAGATGCTGTG	CAAACGCATTTTTAGTCCGTGGTTGC	－	-38.7	-10.9	-14.5	-18.2	-13.3	4.9	0	1	0	1	2	43.5275	0
dme-mir-2492	TAATACGACTCACTATAGAATCGAACAAAATTCACAC	CCCTTTTCGTATTGTTGTTGCGTT	－	-22.6	-0.7	-5.9	-22	-16	6	0	0	0	0	0	42.3373	0
dme-mir-2494	TAATACGACTCACTATAGCCACTGTCCATCTTCCGA	GTGGTCCGAATAGGTTGTCCACCCA	mir-2494	-50.1	-22.1	-6.7	-27.1	-21.3	5.8	11.3995	0	0	0	0	ND	35.14
dme-mir-2498	TAATACGACTCACTATAGCACATTTGCCATAATCTCC	TTTTTCAATCTGTGCACTTTGGT	－	-25.2	-6.4	-4.4	-17.9	-14.4	3.5	0	0	1	1	2	38.1565	0
dme-mir-2499	TAATACGACTCACTATAGGGCGTTCGCCTCCTTGCTG	TCGGGGGTTGCGGATATATGGATGCG	－	-55.3	-17.8	-15.1	-27.5	-22.4	5.1	0	1	1	1	3	13.2127	7.03
dme-mir-2501	TAATACGACTCACTATAGCACTTTTGGCAAGCGGGT	GACTTCAGCGTGGGCTTCTGCCT	－	-37.5	-17.8	-5.3	-17	-14.4	2.6	0	1	0	0	1	ND	0
dme-mir-252	TAATACGACTCACTATAGTGTGCCGCCTACTTACCAA	TGAGCAGCGTGTATTCTTTTGC	mir-252	-41.6	-8.1	-9.4	-28	-24.1	3.9	59.616	0	0	1	1	66.4343	0
dme-mir-274	TAATACGACTCACTATAGGTGACGAATCCTGTGTTG	TACTGGTTCCACAATTTCGTTGAG	mir-274	-46.3	-8.5	-13.3	-25.6	-24.5	1.1	0	1	0	1	2	9.47323	2003.07
dme-mir-275	TAATACGACTCACTATAGTTCCCCCGACTGTAAAG	TTATTTATATGGTGAAGATGGAGAT	mir-275	-46.4	-4.1	-15.3	-31.3	-27	4.3	40.196	0	0	0	0	99.3092	12918
dme-mir-276a	TAATACGACTCACTATAGCCAAGATATTTTTTACCTGG	TGGGATTTTTGCATTCACTTG	mir-276	-39.5	-1.8	-10.5	-32.5	-27.2	5.3	26.9596	0	0	1	1	ND	200419
dme-mir-277	TAATACGACTCACTATAGATAAAATGCATCCTTTGAA	TCGCATTTTCCTGCATTCG	mir-277	-44	-6	-12.6	-28.8	-25.4	3.4	5.35132	0	0	0	0	44.1351	41966
dme-mir-278	TAATACGACTCACTATAGTGATACGAGACCATGGTAA	TCGAAACGGACACTGATAAATCGTT	mir-278	-46.7	-11.7	-8.4	-28.7	-26.6	2.1	32.0423	0	0	0	0	86.4537	0
dme-mir-279	TAATACGACTCACTATAGGAGCTGGAATTGGAATTCA	TTGTCAAGAAAACACGTGCTTGAT	mir-279	-42.8	-6.6	-14.5	-26.1	-21.7	4.4	273.414	0	0	0	0	68.302	13979.3
dme-mir-280	TAATACGACTCACTATAGCAAATTTGCCTGACGTGTG	CGTAGGATCGAGGCGGCGAG	mir-280	-34.5	-9.1	-4.1	-27.6	-21.3	6.3	0	0	0	0	0	10.6579	0
dme-mir-281-2	TAATACGACTCACTATAGCTTTCAGATCCTCCGCG	GATTCATTCGATCTTATAATCGTCG	mir-46	-42	-12.1	-5.2	-30.5	-24.7	5.8	0	0	0	0	0	46.3294	0
dme-mir-282	TAATACGACTCACTATAGTTCTTTAACTATAGTTTCCTT	GTAATCGATTCCGTTTTCGCT	mir-282	-41.7	-4.3	-8.3	-33.1	-29.1	4	55.2724	0	0	1	1	11.5023	787.17
dme-mir-283	TAATACGACTCACTATAGAGAAAAGTGTCACCTCACAC	TTTTGTTGCGCTTATGGTGATC	mir-216	-36.2	-8.7	-7.7	-26	-19.8	6.2	58.8671	0	0	0	0	38.1565	1426.74
dme-mir-284	TAATACGACTCACTATAGCTTCGGATAATCGGTGATT	TTTCCGGTTTTCTCATTGTTGAG	mir-284	-54.6	-12.5	-12.2	-32	-29.9	2.1	56.3445	0	1	1	2	100	0
dme-mir-285	TAATACGACTCACTATAGCTACCTACTTGCCCTGCC	CGCTTCGATTTGACACTTCGCTGAT	mir-29	-44.3	-9.8	-7.1	-30.7	-27.4	3.3	0	0	0	1	1	14.7624	0
dme-mir-286	TAATACGACTCACTATAGATATTGGGCACTCCAGTTTT	CTCGCAACTTTACTGAGCAT	mir-286	-39.6	-12.3	-3.9	-25.4	-23.4	2	0	0	0	1	1	35.6013	0
dme-mir-287	TAATACGACTCACTATAGCCGGGGATGTATGGGTG	GAGAGAGTAATTTCTTCTCCGAC	mir-287	-29.7	-9	-7.9	-8.1	-12.8	-4.7	0	0	0	0	0	1.59533	0
dme-mir-288	TAATACGACTCACTATAGCTGGAATTCCGGGTGC	GTGGGGAGCTGGGTGGAT	mir-288	-50.3	-16.5	-15.7	-17.9	-18.1	-0.2	84.2687	1	0	1	2	54.7147	0
dme-mir-289	TAATACGACTCACTATAGTCTACGGTTTTTAGGTTG	TTCAAGCGCCCAATGCTAATTATGATGT	mir-289	-33.7	-8	-6	-13.3	-19.7	-6.4	0	0	0	0	0	ND	1391.6
dme-mir-3	TAATACGACTCACTATAGCTAATTGTGAGCCACCTA	ATTTAATTGATTTGAAGTTGCGAC	mir-3	-39.9	-7.9	-12.1	-26.2	-19.9	6.3	11.9424	0	0	0	0	57.0382	0
dme-mir-303	TAATACGACTCACTATAGTGTTAAAAAACCAAATTGATATCTTG	ATTGGTAATAACTTCTCGATGC	mir-303	-33.5	-1.9	-11	-24.8	-20.6	4.2	0	0	0	0	0	20.8772	0
dme-mir-304	TAATACGACTCACTATAGTACCAATTGTATCTGCAGCATTG	AAGGTGTGTACATAATAATGTGGCAT	mir-304	-38.9	-6.5	-12.1	-22.4	-20.3	2.1	0	0	0	1	1	10.8067	351.41
dme-mir-305	TAATACGACTCACTATAGAAATCCCATGTGTATCAA	CACTTGTATCGGTCGCTTTCGTA	mir-305	-41.4	-11.6	-7	-25.3	-22.8	2.5	0	1	1	0	2	57.4349	4470
dme-mir-306	TAATACGACTCACTATAGTGAATAGTTTAAAAGTCCAC	ACTGATTATCACTTTATTTGTAGATTATG	mir-306	-43.1	-2.5	-12.1	-34.2	-28.5	5.7	43.4369	0	0	1	1	ND	2136.6
dme-mir-307a	TAATACGACTCACTATAGTTAGCAGCATTTTGTCTTGC	CACTGGTGCCAGTTAGTTTCG	mir-67	-49.1	-17.1	-14.3	-22.1	-17.7	4.4	198.677	0	0	0	0	2.27183	0
dme-mir-308	TAATACGACTCACTATAGCGGGGTTAATAACACGTCT	TATCATATCAGTCGCTTTTCG	mir-308	-39.7	-12.4	-7.4	-25.6	-19.9	5.7	147.792	0	0	0	0	39.5021	0
dme-mir-310	TAATACGACTCACTATAGAAAAAAAAGTGTTTGCGAAA	TACGATTTCACAGATTTAAATGTTG	mir-310	-41.3	-7.1	-6.8	-31.7	-27.4	4.3	32.7377	0	0	0	0	57.4349	0
dme-mir-312	TAATACGACTCACTATAGTTAGAAATGTGAATTAAGTTTGAAGC	ACTAATTACTTTGCTCATAAAATGAT	mir-312	-32.6	-5.1	-8.4	-25.5	-19.1	6.4	53.403	0	0	0	0	26.4255	0
dme-mir-314	TAATACGACTCACTATAGTATAGCAGTGTTTTGGCCC	AAAATAATAAAAATGCAAAAGATAAAATG	mir-314	-34.9	-6.2	-3	-23.6	-25.7	-2.1	0	0	0	0	0	ND	154.63
dme-mir-315	TAATACGACTCACTATAGAGTTCCTTCACGGACACTT	AGTGCTTTGAAATCGTCAGCG	mir-315	-42.3	-5.9	-8.7	-31.6	-27.7	3.9	0	0	0	1	1	59.0496	1356.46
dme-mir-316	TAATACGACTCACTATAGAAAAGTGGATACACAAATTC	CCTGGATCACCTGCAAATCGCTGA	mir-316	-39	-12.6	-5.7	-26.2	-20.7	5.5	0	0	0	1	1	17.4343	0
dme-mir-317	TAATACGACTCACTATAGAAAAGCGAATTTTCCATATG	TCCTTGGAGTTTTGTGGTGC	mir-317	-43.3	-5.8	-12.4	-29.7	-25.1	4.6	27.4045	0	0	1	1	74.7425	20817.8
dme-mir-318	TAATACGACTCACTATAGATGAAAAGGTCCTTCGGTT	GTATGATTTAAGGTTTCCTGTTGAATA	mir-318	-35.7	-8.3	-10.4	-23.3	-17	6.3	0	0	0	1	1	ND	4575.42
dme-mir-31a	TAATACGACTCACTATAGGATCGATCGTATATCAACT	CTACTGTTCTGTTCGATCTCGCT	mir-31	-48.7	-9.2	-11.9	-28.6	-27.6	1	24.6325	0	0	1	1	10.6579	21.08
dme-mir-33	TAATACGACTCACTATAGCCACCAGACTCTTCCTCT	TTTTGCCAGAGACATTCGGCGTTGTATGTG	mir-33	-39.4	-12.6	-7.7	-22.2	-19.1	3.1	0	0	0	1	1	76.313	10697.1
dme-mir-34	TAATACGACTCACTATAGCCAAACAAGTATTCTTAATTGGC	TCCTCCGCCATGTCCTTTATAAG	mir-34	-47.9	-8.2	-10.3	-33.6	-29.4	4.2	0	0	0	0	0	ND	32288
dme-mir-3641	TAATACGACTCACTATAGCGTGTGATCCCCTTCGGC	ATGCCCACCACCTTGTCGGATATG	－	-26.4	-10.6	-1.3	-15.1	-14.5	0.6	0	0	0	0	0	ND	0
dme-mir-3644	TAATACGACTCACTATAGGGCTTTTTCCGAATTTAT	GAGTGTTTTCCTGCCTCTGAG	－	-30	-9.4	-4.5	-20.1	-16.1	4	0	0	0	1	1	ND	0
dme-mir-375	TAATACGACTCACTATAGGAGCCATCCGAAACCCCTT	TCCGATCTCCACCACGTGGC	mir-375	-47.2	-13.3	-10.4	-29	-23.5	5.5	0	0	1	1	2	ND	4835.47
dme-mir-4	TAATACGACTCACTATAGAAAATATTATGGAGCGGTTG	AATTTCTTGACTCGTGGTGC	mir-4	-31.3	-7.5	-8.6	-20.2	-15.2	5	0	0	0	1	1	81.2252	0
dme-mir-4917	TAATACGACTCACTATAGGCTCAGGAATTGCTTCTCG	TCCGGCCCCACCTCCGTCCA	－	-47	-16.5	-4	-24.1	-26.5	-2.4	29.7357	0	0	0	0	ND	0
dme-mir-4947	TAATACGACTCACTATAGTAATAATATGAAAGCGACCC	CACACTACCCGCTACCCAGTGCGC	－	-46.6	-11.7	-10.7	-29.5	-24.2	5.3	0	0	0	0	0	ND	0
dme-mir-4952	TAATACGACTCACTATAGGGTGCGCTGGACGATCTG	GGTGGGCGGCACGTAGAC	－	-52.6	-19.2	-7	-30.3	-26.4	3.9	0	1	0	1	2	38.9582	0
dme-mir-4959	TAATACGACTCACTATAGGCCCTGATGTCCGGTTTG	TCGCCGATGGTCAGGTCCCG	－	-52.8	-15	-16	-26.8	-21.8	5	0	0	0	1	1	31.864	0
dme-mir-4961	TAATACGACTCACTATAGCGATATCCAATAGTAGC	GTGGTTTCGGGTTATATCGTATGGTC	－	-33.6	-8.5	-9.7	-21	-15.4	5.6	0	0	0	0	0	ND	0
dme-mir-4965	TAATACGACTCACTATAGTATTCGCAGTACAAGCAC	CTACAAACAATCGCAAACACATTTG	－	-36.5	-11.1	-9.7	-17.4	-15.7	1.7	0	0	0	0	0	2.30355	0
dme-mir-4976	TAATACGACTCACTATAGATTATTGTCGATGCCGGCGTTT	TCGCCGTGGACCAGACGCGGAG	－	-58.6	-11.8	-14.9	-37.6	-31.9	5.7	0	0	0	0	0	3.76815	0
dme-mir-4985	TAATACGACTCACTATAGGGGGCGCTGCACTGGCA	GTTGGTTGATTGGTTGGTTGGCTGGTAG	－	-26.4	-8.1	-3.1	-20.4	-15.2	5.2	0	0	0	1	1	1.89718	0
dme-mir-5	TAATACGACTCACTATAGATCCCCAAATTCATCGG	TTTCATTTTCCTTGATGAGTTGT	mir-5	-29.3	-5.1	-2.5	-27.4	-21.7	5.7	0	0	0	0	0	ND	0
dme-mir-6-1	TAATACGACTCACTATAGCTTACTTAAACTTAATCAC	AAAAAAAAAATTAAATAATGATGTTAGG	mir-6	-31	-3	-5.9	-28.1	-22.1	6	7.40078	0	0	1	1	3.44345	0
dme-mir-7	TAATACGACTCACTATAGATTGGTCCTCCTGGGAG	GGTTAACCATCGATAGAATGAAGAG	mir-7	-36.6	-4.9	-15.1	-22.4	-16.6	5.8	194.635	0	0	1	1	86.4537	17887
dme-mir-8	TAATACGACTCACTATAGAATCTTGCTAATTAGCAAGGACAT	GCTGCTGCTGTTGGTGGTA	mir-8	-35.1	-8.9	-6	-26.7	-20.2	6.5	2.11898	0	0	0	0	ND	114786
dme-mir-87	TAATACGACTCACTATAGACACCAAAGTCCTTTGGCAA	CCAAACTGGAAAATTCTCCGAT	mir-87	-49.7	-8.8	-12.4	-28.7	-28.5	0.2	0	0	0	1	1	35.6013	0
dme-mir-927	TAATACGACTCACTATAGGCAATATTAAATTGTGGTT	TTTGTATTGTTTTTTTTTAACATGATAAT	mir-927	-36.9	-5.3	-8.9	-28.1	-22.7	5.4	128.686	1	1	0	2	42.0448	0
dme-mir-929	TAATACGACTCACTATAGACATGGCGGAACCAGTC	ATTTTTAAGTGCTCCTCTGTTGTGTC	mir-929	-52.4	-5.7	-16.5	-31.6	-30.2	1.4	14.3839	0	0	1	1	14.3587	267.07
dme-mir-92a	TAATACGACTCACTATAGCCGAATATAAATATGAATT	ATAAATTTTATAGATTTTAGTTGTTTA	mir-25	-37.4	-2.7	-14.4	-26.2	-20.3	5.9	478.091	0	0	0	0	86.4537	1665.71
dme-mir-92b	TAATACGACTCACTATAGCAGTGGTACATTAAAACGTCAC	TTATTTTGCACTGTGTAGATCGT	mir-25	-39.3	-10.4	-8.3	-26.7	-20.6	6.1	169.787	0	0	0	0	2.59162	14.06
dme-mir-932	TAATACGACTCACTATAGCAAAAAGAGTATTGGTTTTGA	ATTTCACATTTCTCTAGCAG	mir-932	-46.3	-6.4	-8.4	-35.4	-31.5	3.9	130.16	1	1	1	3	42.6317	1012.07
dme-mir-9383	TAATACGACTCACTATAGATTCCTGGAGCTTTATTGACTCACCC	GGTTGCGACTCCTTGCCGCGCTTC	－	-64.1	-19.4	-13.5	-30.5	-31.2	-0.7	0	1	0	0	1	ND	0
dme-mir-954	TAATACGACTCACTATAGACTCATGCACGTCTTACAAACACAAGAT	CCTGGGAATGCACGGCGGG	－	-38.4	-7.6	-5.5	-21.5	-25.3	-3.8	0	0	0	1	1	37.3712	0
dme-mir-955	TAATACGACTCACTATAGGTAAGGAACACTTTTTG	TAAGATAAAATTGTTTTAGGTTGTTTCT	mir-955	-29.3	-3.4	-8.7	-24.2	-17.2	7	123.302	0	0	0	0	34.8686	7.03
dme-mir-957	TAATACGACTCACTATAGAATATATTATATCCGTAGTG	TGGTATCGCTTTTTGGATAG	mir-957	-41.4	-10.2	-6.6	-23.4	-24.6	-1.2	0	0	1	1	2	22.2211	7.03
dme-mir-958	TAATACGACTCACTATAGATTTTCCACGATCGGCGTG	CTGGCAGTCGGGTCGGGTGTG	mir-958	-31.4	-7.5	-5.6	-21.7	-18.3	3.4	0	0	1	1	2	2.13444	0
dme-mir-959	TAATACGACTCACTATAGGGCCCCGAATTAAATTGAT	TGGGCGGTACGATAATCATTGCAG	mir-959	-39.7	-16.2	-6.3	-16.5	-17.2	-0.7	0	0	0	1	1	59.0496	175.71
dme-mir-960	TAATACGACTCACTATAGTACCGCCCACGGGTTTT	ACTACGGATTCTATTAGGTGAATCTGATT	mir-960	-38.2	-8.6	-7.3	-26.5	-22.3	4.2	0	0	0	0	0	34.8686	969.91
dme-mir-961	TAATACGACTCACTATAGTGAGCTCGTTATCAAGG	TGCCCCATCGAAGTAGTTGAA	mir-961	-38.7	-10.9	-9.6	-19.7	-18.2	1.5	0	0	1	0	1	35.3553	147.6
dme-mir-962	TAATACGACTCACTATAGAATTCAACTACTTCGATGG	TTTTATCACTACTATCACTGTTGC	mir-962	-39.2	-12.3	-9.2	-22.8	-17.7	5.1	0	1	0	1	2	17.5556	98.4
dme-mir-963	TAATACGACTCACTATAGCAATTACAACTAATTTTTC	TTGGTATCACCAACTAGAAG	mir-963	-32.7	-5.6	-12.1	-20.8	-15	5.8	0	0	0	1	1	41.466	70.28
dme-mir-964	TAATACGACTCACTATAGGTGATACCAATAACATATT	ATATGAAGTATTTCTCCGGCTGTTTTGATC	mir-964	-37.1	-8.4	-7.1	-27.3	-21.6	5.7	65.5428	1	0	1	2	48.971	203.82
dme-mir-965	TAATACGACTCACTATAGTACAATCTGGACAATATTGC	TGAATGAAAAACACTTTTCGTTG	mir-965	-37.3	-9.5	-7.5	-25.9	-20.3	5.6	254.696	1	0	0	1	ND	0
dme-mir-966	TAATACGACTCACTATAGATTTCGCTCGGCTGTAACC	GAGTTGCGAAGCGGTTGACG	－	-51.7	-10.5	-14.2	-31.7	-27	4.7	12.0233	0	0	0	0	22.5313	0
dme-mir-967	TAATACGACTCACTATAGAAAATGAGAACTGCAGGAGAC	AAAGATACACACTCTCGAGCTGAG	mir-967	-52.2	-9.8	-9.9	-33	-32.5	0.5	0	0	0	1	1	46.6516	0
dme-mir-968	TAATACGACTCACTATAGTTCAAAGAAAAATTGTTGA	GCATTATCACTACTTATGTGTT	mir-968	-33.6	-5.2	-6.8	-27.1	-21.6	5.5	0	1	0	1	2	51.4057	0
dme-mir-969	TAATACGACTCACTATAGGTGAATCCCCAAGTCTCT	GTAGCAACTGGATTTCGAATTGCA	mir-969	-41.7	-9.2	-16.6	-21.6	-15.9	5.7	0	0	0	0	0	99.3092	63.26
dme-mir-970	TAATACGACTCACTATAGAAAGTGCCCATAATCGAA	TGTTTGTTATTATCGATTTTGAAGCT	mir-970	-34.9	-5.6	-7.5	-26	-21.8	4.2	123.033	0	0	1	1	74.7425	702.82
dme-mir-971	TAATACGACTCACTATAGTGAGAGAATTCCGTGGCT	TATCAATAGGGGTTTTCTTTCTGTGTAC	mir-971	-47.6	-6.2	-21.6	-21.8	-19.8	2	19.2921	1	0	0	1	ND	49.2
dme-mir-973	TAATACGACTCACTATAGAATATACTTCACTTTACCGT	GCATTTGATGTTCGCAGCTGC	mir-973	-30.7	-5.3	-8.1	-22.8	-17.3	5.5	30.8071	0	0	1	1	56.6442	42.16
dme-mir-974	TAATACGACTCACTATAGGTAAGCTCAATTGTCACC	AAAATAAAAAATAAATACCAAGCTGATTT	－	-32	-9.4	-5.2	-18.5	-17.4	1.1	0	0	1	0	1	50.3478	28.11
dme-mir-975	TAATACGACTCACTATAGTTATCCAATTGGCAATATT	AGTGCATCCGTCGATCCT	mir-975	-36.9	-8.8	-6.5	-25.8	-21.6	4.2	0	1	1	0	2	51.4057	14.06
dme-mir-976	TAATACGACTCACTATAGGTGGTGGGCATCGCCATGC	TGGGATTCCCCGGCGCGATGTT	mir-976	-56.1	-18.5	-21.6	-20.4	-16	4.4	21.7266	1	0	0	1	4.86978	91.37
dme-mir-977	TAATACGACTCACTATAGACACAACGAATCAACAAACAA	CTATATGAAATCTTAGTTGTAGTTT	mir-977	-31.9	-3.4	-9.3	-24.3	-19.2	5.1	161.515	0	0	1	1	75.2623	77.31
dme-mir-978	TAATACGACTCACTATAGTACAATATCTTGGTTGGC	ATTAAAATGTCCTTCGCTGCT	mir-978	-43.6	-7.9	-12.1	-29	-23.6	5.4	78.8218	0	0	1	1	31.4	112.45
dme-mir-980	TAATACGACTCACTATAGCGTGTGAAATACGAAGTTG	CGAAAAATTTATTATTCGGGAGTCG	mir-980	-39	-6	-8.1	-30.1	-24.9	5.2	26.7813	0	0	1	1	15.1774	0
dme-mir-981	TAATACGACTCACTATAGCAACTTAGGAGAAACATCC	AATCCTTGGGCGGCCTTGAG	mir-981	-43.6	-6.3	-7	-33.7	-30.3	3.4	6.73618	0	0	0	0	32.7598	0
dme-mir-982	TAATACGACTCACTATAGAATATATCAAGTTAAAAAACGAA	AAAATAGCACAATTTTTCTTGC	mir-982	-28.9	-8	-6.6	-14.3	-14.3	0	61.7272	0	1	1	2	ND	0
dme-mir-983-1	TAATACGACTCACTATAGCATATGCTATTATATTGCAA	TAAGTAATTTCTCATACGCCAG	mir-983	-30.5	-8.2	-12.1	-15.8	-10.2	5.6	17.873	0	0	1	1	64.6176	0
dme-mir-984	TAATACGACTCACTATAGGCTTCTATTGCGTAGAAAC	CGAGATGTTTTTTCGACGCCAGTAA	－	-33.5	-6.2	-6.1	-24.2	-21.2	3	91.9119	0	1	0	1	35.6013	0
dme-mir-986	TAATACGACTCACTATAGCCACGCAGAGGACACACC	CCTTGTTTTCCGGTCGTAAAGTCGCT	mir-986	-38.6	-10.1	-6	-27.3	-22.5	4.8	79.4949	0	0	1	1	13.4904	2010.09
dme-mir-988	TAATACGACTCACTATAGTTGACGGCGGTACCGGG	TTTTTTTCCATACCACTGTGTATTTCGC	mir-988	-31.2	-5.4	-9	-22.6	-16.8	5.8	318.36	0	0	0	0	60.2904	0
dme-mir-991	TAATACGACTCACTATAGATATCAAAACTATCACTGCAG	AAAAACCAAGTTGAGTGGCGA	mir-991	-28.5	-8.3	-5.8	-21.1	-14.4	6.7	0	1	0	0	1	34.8686	0
dme-mir-994	TAATACGACTCACTATAGATCGCGTCCTGAATTTATATC	GGATACTCGCATTCGGATCTAG	mir-994	-41.3	-8	-12.8	-27	-20.5	6.5	0	0	0	0	0	45.0625	2811.31
dme-mir-995	TAATACGACTCACTATAGACGAATGTCATCCACCTG	ACCCGTTTGCTAGCAAAAACCG	mir-995	-48.4	-11.1	-8.6	-34.5	-28.7	5.8	230.561	0	0	0	0	87.6606	1735.99
dme-mir-996	TAATACGACTCACTATAGGATGCTCTTTTCTGACTCT	GGAAAGCTCCGCTCTCTTCGTTGT	mir-996	-46.9	-19.6	-5.1	-28.1	-22.2	5.9	5.46097	0	1	1	2	14.6604	794.2
dme-mir-9a	TAATACGACTCACTATAGTTACACAATCGACTCTATATACAGG	GGCCTCGTTTTTGGCTGTCT	mir-9	-40.1	-7.5	-10.2	-24.4	-22.4	2	5.26674	0	1	0	1	ND	16846.8
dme-mir-iab-4	TAATACGACTCACTATAGAATAATGGCGATTCTGTG	AAAAAGTGTTTCACATCCCACGTT	mir-iab-4	-37.8	-5.8	-9.4	-26.9	-22.6	4.3	26.5612	1	0	0	1	46.0094	35.14
dme-mir-263a	TAATACGACTCACTATAGATCTAATGGTATATAGATCTC	TCGGATTTCGTTTCATTTTG	mir-263	-38.1	-3.7	-10.8	-28.1	-23.6	4.5	18.8113	0	0	1	1	76.313	0
dme-mir-1006	TAATACGACTCACTATAGTATCTTGTCGACCCGTGT	AGGTCAGCACCCACAGGCAAAA	mir-1006	-34.4	-12.3	-3.9	-17.8	-18.2	-0.4	0	0	0	0	0	ND	0
dme-mir-1012	TAATACGACTCACTATAGATAGTAAAGCCACAAATCC	CACCACCGGATGCGTTTGTAC	mir-1012	-34.4	-10.8	-1.9	-25	-21.7	3.3	0	0	0	0	0	ND	0

## Sheet:  All miRNAs and motifs
Supplementary Table S4. All fruitfly pri-miRNA motif data. Column 1: List of fruitfly miRNAs. Columns 2: miRNA gene families. Column 3: UG motif status. "0" means no UG, "1" means having the UG motif. Column 4: UGU motif status. Column 5: CNNC motif status. Column 6: Total number of the UG, UGU, and CNNC motifs in pri-miRNAs. Column 7: mGHG scores. Column 8: miRNA expression values from GSE163852.
1	2	3	4	5	6	7	8
miRNAs	Family	UG	UGU	CNNC	Total	mGHG score	GSE163852
dme-bantam	bantam	0	0	0	0	ND	66304.9
dme-let-7	let-7	0	0	0	0	59.0496	9164.9
dme-mir-1	mir-1	0	0	0	0	ND	83208
dme-mir-10	mir-10	0	0	0	0	76.313	0
dme-mir-100	mir-10	1	0	0	1	30.7786	10380.8
dme-mir-1000	mir-1000	0	0	1	1	ND	0
dme-mir-1001	mir-1001	0	0	1	1	ND	0
dme-mir-1002	mir-1002	0	0	0	0	ND	0
dme-mir-1003	mir-1003	0	0	0	0	ND	168.68
dme-mir-1004	－	1	0	0	1	ND	56.23
dme-mir-1005	mir-1005	0	0	0	0	ND	0
dme-mir-1006	mir-1006	0	0	0	0	ND	0
dme-mir-1007	－	0	0	0	0	ND	0
dme-mir-1008	－	0	0	0	0	ND	21.08
dme-mir-1009	－	1	0	0	1	ND	0
dme-mir-1010	mir-1010	0	0	0	0	ND	920.7
dme-mir-1011	mir-1011	0	0	0	0	ND	0
dme-mir-1012	mir-1012	0	0	0	0	ND	0
dme-mir-1013	mir-1013	0	0	1	1	ND	0
dme-mir-1014	－	1	0	1	2	ND	0
dme-mir-1015	－	0	0	1	1	ND	70.28
dme-mir-1016	－	0	0	1	1	ND	0
dme-mir-1017	－	0	0	1	1	ND	91.37
dme-mir-10404	－	ND	ND	ND	ND	ND	#N/A
dme-mir-11	mir-11	0	0	1	1	76.313	0
dme-mir-11182	－	0	0	0	0	ND	#N/A
dme-mir-12	mir-12	0	1	1	2	19.3446	4413.77
dme-mir-124	mir-124	0	0	0	0	ND	2375.56
dme-mir-125	mir-10	1	0	0	1	70.7107	7267.26
dme-mir-133	mir-133	1	0	1	2	9.34281	8187.96
dme-mir-137	mir-137	0	0	1	1	3.44345	0
dme-mir-13a	mir-2	0	0	0	0	99.3092	35.14
dme-mir-13b-1	mir-2	0	0	0	0	ND	0
dme-mir-13b-2	mir-2	0	0	0	0	ND	70.28
dme-mir-14	mir-14	0	1	0	1	ND	50287.5
dme-mir-184	mir-184	0	1	0	1	27.9322	0
dme-mir-190	mir-190	1	0	1	2	81.7902	6339.52
dme-mir-193	mir-193	1	0	1	2	35.6013	358.44
dme-mir-210	mir-210	0	0	1	1	34.6277	2206.89
dme-mir-219	mir-219	0	1	1	2	81.2252	196.79
dme-mir-2279	－	0	0	0	0	40.0535	0
dme-mir-2280	－	1	0	1	2	43.5275	0
dme-mir-2281	－	0	0	0	0	ND	0
dme-mir-2282	－	1	1	0	2	7.17936	0
dme-mir-2283	－	0	0	0	0	41.7544	0
dme-mir-2489	mir-2489	0	0	0	0	ND	0
dme-mir-2490	－	0	0	1	1	19.751	0
dme-mir-2491	－	0	0	1	1	ND	147.59
dme-mir-2492	－	0	0	0	0	42.3373	0
dme-mir-2493	－	0	1	0	1	ND	0
dme-mir-2494	mir-2494	0	0	0	0	ND	35.14
dme-mir-2495	－	1	0	0	1	ND	0
dme-mir-2496	－	0	0	0	0	ND	0
dme-mir-2497	－	0	0	0	0	14.8651	0
dme-mir-2498	－	0	1	1	2	38.1565	0
dme-mir-2499	－	1	1	1	3	13.2127	7.03
dme-mir-2500	－	0	0	0	0	ND	0
dme-mir-2501	－	1	0	0	1	ND	0
dme-mir-252	mir-252	0	0	1	1	66.4343	0
dme-mir-2535b	－	0	0	0	0	ND	0
dme-mir-263a	mir-263	0	0	1	1	76.313	0
dme-mir-263b	mir-263	1	0	1	2	33.4482	0
dme-mir-274	mir-274	1	0	1	2	9.47323	2003.07
dme-mir-275	mir-275	0	0	0	0	99.3092	12918
dme-mir-276a	mir-276	0	0	1	1	ND	200419
dme-mir-276b	mir-276	0	0	0	0	ND	11990.3
dme-mir-277	mir-277	0	0	0	0	44.1351	41966
dme-mir-278	mir-278	0	0	0	0	86.4537	0
dme-mir-279	mir-279	0	0	0	0	68.302	13979.3
dme-mir-280	mir-280	0	0	0	0	10.6579	0
dme-mir-281-1	mir-46	1	0	0	1	ND	0
dme-mir-281-2	mir-46	0	0	0	0	46.3294	0
dme-mir-282	mir-282	0	0	1	1	11.5023	787.17
dme-mir-283	mir-216	0	0	0	0	38.1565	1426.74
dme-mir-284	mir-284	0	1	1	2	100	0
dme-mir-285	mir-29	0	0	1	1	14.7624	0
dme-mir-286	mir-286	0	0	1	1	35.6013	0
dme-mir-287	mir-287	0	0	0	0	1.59533	0
dme-mir-288	mir-288	1	0	1	2	54.7147	0
dme-mir-289	mir-289	0	0	0	0	ND	1391.6
dme-mir-2a-1	mir-2	0	0	1	1	28.7175	0
dme-mir-2a-2	mir-2	1	0	0	1	11.2656	0
dme-mir-2b-1	mir-2	0	0	1	1	86.4537	0
dme-mir-2b-2	mir-2	0	1	0	1	13.2127	0
dme-mir-2c	mir-2	0	0	0	0	10.083	0
dme-mir-3	mir-3	0	0	0	0	57.0382	0
dme-mir-303	mir-303	0	0	0	0	20.8772	0
dme-mir-304	mir-304	0	0	1	1	10.8067	351.41
dme-mir-305	mir-305	1	1	0	2	57.4349	4470
dme-mir-306	mir-306	0	0	1	1	ND	2136.6
dme-mir-307a	mir-67	0	0	0	0	2.27183	0
dme-mir-307b	mir-307as	1	0	1	2	18.3011	0
dme-mir-308	mir-308	0	0	0	0	39.5021	0
dme-mir-309	mir-3	0	0	1	1	17.5556	0
dme-mir-310	mir-310	0	0	0	0	57.4349	0
dme-mir-311	mir-310	0	0	1	1	ND	0
dme-mir-312	mir-312	0	0	0	0	26.4255	0
dme-mir-313	mir-310	0	0	0	0	33.2171	0
dme-mir-314	mir-314	0	0	0	0	ND	154.63
dme-mir-315	mir-315	0	0	1	1	59.0496	1356.46
dme-mir-316	mir-316	0	0	1	1	17.4343	0
dme-mir-317	mir-317	0	0	1	1	74.7425	20817.8
dme-mir-318	mir-318	0	0	1	1	ND	4575.42
dme-mir-31a	mir-31	0	0	1	1	10.6579	21.08
dme-mir-31b	mir-31	0	0	1	1	31.6439	0
dme-mir-33	mir-33	0	0	1	1	76.313	10697.1
dme-mir-34	mir-34	0	0	0	0	ND	32288
dme-mir-3641	－	0	0	0	0	ND	0
dme-mir-3642	－	1	0	0	1	ND	0
dme-mir-3643	－	0	0	0	0	ND	0
dme-mir-3644	－	0	0	1	1	ND	0
dme-mir-3645	－	0	0	0	0	ND	0
dme-mir-375	mir-375	0	1	1	2	ND	4835.47
dme-mir-4	mir-4	0	0	1	1	81.2252	0
dme-mir-4908	－	0	1	0	1	55.8644	0
dme-mir-4909	－	0	0	0	0	ND	0
dme-mir-4910	－	0	0	0	0	ND	0
dme-mir-4911	－	1	0	1	2	ND	0
dme-mir-4912	－	0	0	0	0	ND	0
dme-mir-4913	－	1	0	0	1	ND	0
dme-mir-4914	－	0	0	1	1	ND	0
dme-mir-4915	－	0	0	1	1	ND	0
dme-mir-4916	－	0	0	0	0	ND	0
dme-mir-4917	－	0	0	0	0	ND	0
dme-mir-4918	－	0	0	0	0	ND	0
dme-mir-4919	－	0	0	0	0	ND	0
dme-mir-4939	－	1	0	1	2	46.0094	0
dme-mir-4940	－	0	0	1	1	46.6516	0
dme-mir-4941	－	0	0	1	1	35.8489	0
dme-mir-4942	－	0	0	0	0	ND	35.14
dme-mir-4943	－	1	0	0	1	25.1739	0
dme-mir-4944	－	0	0	1	1	27.5476	0
dme-mir-4945	－	1	0	0	1	27.9322	0
dme-mir-4946	－	0	0	1	1	26.2429	0
dme-mir-4947	－	0	0	0	0	ND	0
dme-mir-4948	－	1	0	0	1	61.9854	0
dme-mir-4949	－	1	0	0	1	ND	0
dme-mir-4950	－	0	0	0	0	30.1452	0
dme-mir-4951	－	0	0	0	0	0.860863	63.25
dme-mir-4952	－	1	0	1	2	38.9582	0
dme-mir-4953	－	0	0	1	1	ND	0
dme-mir-4954	－	1	0	0	1	46.6516	0
dme-mir-4955	－	0	0	1	1	17.5556	0
dme-mir-4956	－	1	0	0	1	22.3756	0
dme-mir-4957	－	1	0	0	1	ND	0
dme-mir-4958	－	0	0	1	1	31.864	0
dme-mir-4959	－	0	0	1	1	31.864	0
dme-mir-4960	－	1	0	0	1	ND	0
dme-mir-4961	－	0	0	0	0	ND	0
dme-mir-4962	－	0	0	1	1	ND	0
dme-mir-4963	－	0	0	0	0	35.3553	0
dme-mir-4964	－	0	0	1	1	ND	0
dme-mir-4965	－	0	0	0	0	2.30355	0
dme-mir-4966	－	1	0	1	2	23.6514	14.06
dme-mir-4967	－	1	0	1	2	16.9576	0
dme-mir-4968	－	1	0	0	1	30.3549	302.22
dme-mir-4969	－	0	0	0	0	55.8644	0
dme-mir-4970	－	0	0	1	1	1.53034	0
dme-mir-4971	－	0	0	0	0	ND	0
dme-mir-4972	－	0	0	0	0	31.6439	0
dme-mir-4973	－	0	1	0	1	ND	0
dme-mir-4974	－	0	0	0	0	8.65693	0
dme-mir-4975	－	0	0	0	0	1.17597	0
dme-mir-4976	－	0	0	0	0	3.76815	0
dme-mir-4977	－	0	0	0	0	15.6041	0
dme-mir-4978	－	0	0	1	1	ND	0
dme-mir-4979	－	0	0	0	0	31.6439	0
dme-mir-4980	－	0	0	0	0	ND	0
dme-mir-4981	－	0	0	0	0	ND	0
dme-mir-4982	－	0	0	1	1	ND	0
dme-mir-4983	－	0	0	1	1	32.5335	0
dme-mir-4984	－	0	0	0	0	33.4482	0
dme-mir-4985	－	0	0	1	1	1.89718	0
dme-mir-4986	－	1	0	0	1	66.4343	0
dme-mir-4987	－	0	0	1	1	6.65231	0
dme-mir-5	mir-5	0	0	0	0	ND	0
dme-mir-6-1	mir-6	0	0	1	1	3.44345	0
dme-mir-6-2	mir-6	0	0	1	1	64.6176	0
dme-mir-6-3	mir-6	0	0	0	0	38.1565	0
dme-mir-7	mir-7	0	0	1	1	86.4537	17887
dme-mir-79	mir-9	0	0	1	1	45.376	56.22
dme-mir-8	mir-8	0	0	0	0	ND	114786
dme-mir-87	mir-87	0	0	1	1	35.6013	0
dme-mir-927	mir-927	1	1	0	2	42.0448	0
dme-mir-929	mir-929	0	0	1	1	14.3587	267.07
dme-mir-92a	mir-25	0	0	0	0	86.4537	1665.71
dme-mir-92b	mir-25	0	0	0	0	2.59162	14.06
dme-mir-932	mir-932	1	1	1	3	42.6317	1012.07
dme-mir-9369	－	0	0	1	1	ND	21.09
dme-mir-9370	－	0	0	0	0	ND	0
dme-mir-9371	－	0	0	0	0	ND	7.03
dme-mir-9372	－	0	0	1	1	ND	0
dme-mir-9373	－	0	0	1	1	ND	0
dme-mir-9374	－	0	0	0	0	ND	0
dme-mir-9375	－	0	0	1	1	ND	0
dme-mir-9376	－	0	1	1	2	ND	0
dme-mir-9377	－	0	0	0	0	ND	0
dme-mir-9378	－	0	0	1	1	ND	0
dme-mir-9379	－	0	0	1	1	ND	0
dme-mir-9380	－	0	0	0	0	80.107	0
dme-mir-9381	－	ND	ND	ND	ND	ND	0
dme-mir-9382	－	0	0	0	0	ND	0
dme-mir-9383	－	1	0	0	1	ND	0
dme-mir-9384	－	0	0	1	1	ND	0
dme-mir-9385	－	0	0	1	1	ND	0
dme-mir-9388	－	0	1	1	2	2.27183	0
dme-mir-954	－	0	0	1	1	37.3712	0
dme-mir-955	mir-955	0	0	0	0	34.8686	7.03
dme-mir-956	mir-956	0	0	0	0	24.4855	14.06
dme-mir-957	mir-957	0	1	1	2	22.2211	7.03
dme-mir-958	mir-958	0	1	1	2	2.13444	0
dme-mir-959	mir-959	0	0	1	1	59.0496	175.71
dme-mir-960	mir-960	0	0	0	0	34.8686	969.91
dme-mir-961	mir-961	0	1	0	1	35.3553	147.6
dme-mir-962	mir-962	1	0	1	2	17.5556	98.4
dme-mir-963	mir-963	0	0	1	1	41.466	70.28
dme-mir-964	mir-964	1	0	1	2	48.971	203.82
dme-mir-965	mir-965	1	0	0	1	ND	0
dme-mir-966	－	0	0	0	0	22.5313	0
dme-mir-967	mir-967	0	0	1	1	46.6516	0
dme-mir-968	mir-968	1	0	1	2	51.4057	0
dme-mir-969	mir-969	0	0	0	0	99.3092	63.26
dme-mir-970	mir-970	0	0	1	1	74.7425	702.82
dme-mir-971	mir-971	1	0	0	1	ND	49.2
dme-mir-972	－	1	0	0	1	38.1565	28.11
dme-mir-973	mir-973	0	0	1	1	56.6442	42.16
dme-mir-974	－	0	1	0	1	50.3478	28.11
dme-mir-975	mir-975	1	1	0	2	51.4057	14.06
dme-mir-976	mir-976	1	0	0	1	4.86978	91.37
dme-mir-977	mir-977	0	0	1	1	75.2623	77.31
dme-mir-978	mir-978	0	0	1	1	76.313	112.45
dme-mir-979	－	0	0	0	0	23.4881	7.03
dme-mir-980	mir-980	0	0	1	1	15.1774	0
dme-mir-981	mir-981	0	0	0	0	32.7598	0
dme-mir-982	mir-982	0	1	1	2	ND	0
dme-mir-983-1	mir-983	0	0	1	1	64.6176	0
dme-mir-983-2	mir-983	0	0	1	1	64.6176	0
dme-mir-984	－	0	1	0	1	35.6013	0
dme-mir-985	－	0	0	0	0	40.6126	0
dme-mir-986	mir-986	0	0	1	1	13.4904	2010.09
dme-mir-987	mir-987	1	0	1	2	41.7544	0
dme-mir-988	mir-988	0	0	0	0	60.2904	0
dme-mir-989	mir-989	0	0	1	1	16.2668	0
dme-mir-990	－	0	0	1	1	ND	0
dme-mir-991	mir-991	1	0	0	1	34.8686	0
dme-mir-992	mir-992	0	0	1	1	37.3712	0
dme-mir-993	mir-10	0	0	1	1	ND	2038.21
dme-mir-994	mir-994	0	0	0	0	45.0625	2811.31
dme-mir-995	mir-995	0	0	0	0	87.6606	1735.99
dme-mir-996	mir-996	0	1	1	2	14.6604	794.2
dme-mir-997	－	0	0	0	0	47.6319	0
dme-mir-998	mir-998	0	0	0	0	33.9151	0
dme-mir-999	mir-999	0	1	1	2	99.3092	0
dme-mir-9a	mir-9	0	1	0	1	ND	16846.8
dme-mir-9b	mir-9	0	1	0	1	75.2623	5552.36
dme-mir-9c	mir-9	0	0	0	0	45.376	808.25
dme-mir-iab-4	mir-iab-4	1	0	0	1	46.0094	35.14
dme-mir-iab-8	mir-iab-8	1	0	0	1	19.4791	0
