# Supplementary material for: Conservation of Differential Animal MicroRNA Processing by Drosha and Dicer
Source: Front Mol Biosci. 2022 Jan 3;8:730006. doi: 10.3389/fmolb.2021.730006 (PMC8761633; doi:10.3389/fmolb.2021.730006)
Supplement: Supplementary file 4 [file DataSheet1.XLSX]

## Sheet: Suppl Table S1
Supplementary Table S1. Zebrafish pre-miRNA data. Column 1: Pre-miRNAs selected for Dicer processing. Columns 2 and 3: PCR primer sequences to prepare pre-miRNA templates. Column 4: miRNA gene families. Column 5: ΔG of the predicted secondary structures of pre-miRNAs. Column 6: ΔG of the predicted miRNA duplexes. Column 7: ΔG of the predicted terminal loop regions. Column 8: Relative Dicer cleava…
1	2	3	4	5	6	7	8	9	10
miRNA	Primer sequences (5'-->3')		Family	pre-miRNAs ΔG (kcal/mol)	miRNA duplex ΔG(kcal/mol)	Terminal loop region ΔG(kcal/mol)	Relative Dicer cleavege efficiency (%)	UGU	GSE57169
dre-let-7a-1	TAATACGACTCACTATAGGAGGTAGTAGGTTGTATAGTTTTAGGGTCACACC	GAAAGACAGTAGGTTGTATAGTTATCTCCAGTGTGGGTGTGACCCTAAA	let-7	-31.9	-33	1.1	100	0	239990
dre-miR-101b	TAATACGACTCACTATAGCAGTTATCATGGTACCGGTGCTGTGT	CTGCAGTTATCATAGTACTGTACTTGACAGGCACACAGCACCG	miR-101	-30.2	-32.5	2.3	60	1	28632.7
dre-miR-107a	TAATACGACTCACTATAGGCTTCTTTACAGTGTTGTCTTGTGGCATG	TGGTAGCCCTGTACAATGCTGCTTGATCTCCATGCCACAAGAC	miR-103	-20.3	-25.5	5.2	35	0	11921.4
dre-miR-122	TAATACGACTCACTATAGGGAGTGTGACAATGGTGTTTGTATCATC	TAGTTAGTGTGATAATGGCGTTTGACGACAGATGATACAAACACC	miR-122	-24.1	-29.4	5.3	183	0	161208
dre-miR-124-2	TAATACGACTCACTATAGGTGTTCACAGCGGACCTTGATTTAAATGTC	TTAGCATTCACCGCGTGCCTTAATTGTATGGACATTTAAATCAAGGT	miR-124	-23.6	-29.4	5.8	129	0	1160.62
dre-miR-125c	TAATACGACTCACTATAGCCCTGAGACCCTAACTCGTGAGGTCTTTT	GTCTCCCAAGCTCCTGACCCGTGATTTTGGAAAAAGACCTCACG	miR-10	-23.9	-29.1	5.2	121	0	24884.2
dre-miR-126b	TAATACGACTCACTATAGATTATTACTTTTGGTACGCGCTATGC	TGGACTATTACTCACGGTACGAGTTGAGAGTGGCATAGCGCGTA	miR-126	-19.8	-26.5	6.7	100	0	29082.5
dre-miR-128-2	TAATACGACTCACTATAGGGGGGCCGTTTCTACTGTCAGAGATGC	AAGAGAGACCGGTTCACTGTGAGACGAGTGGCAGCATCTCTGACAG	miR-128	-28.5	-30.8	2.3	40	0	15962.9
dre-miR-129-1	TAATACGACTCACTATAGTTTTTGCGGTCTGGGCTTGCTGTTCCTTGAA	TAGTTTTTGGGGTAAGGGCTTCCTGGCTACTGGTTCAAGGAACAGCAA	miR-129	-26.4	-29.3	2.9	66	0	9116.85
dre-miR-130a	TAATACGACTCACTATAGCCCCTTTTATATTGTACTACTGATAACCCAG	ATGCCCTTTTAACATTGCACTGCTTTAATAACTGGGTTATCAGTAG	miR-130	-23.2	-25.9	2.7	71	0	8673.34
dre-miR-132-2	TAATACGACTCACTATAGCCGTGGCTTTAGATTGTTACTGTAGCGT	CGGCCATGGCTGTAGACTGTTACCACGTGCCAACGCTACAGTAACA	miR-132	-35.5	-36	0.5	106	0	43106.6
dre-miR-133c	TAATACGACTCACTATAGCTGGTAAAACGGAACCAAGTCGGGTGT	TAGCTGGTTGAAAGGGACCAAACCTCTCGCAAACACCCGACTTG	miR-133	-22.1	-24.6	2.5	110	0	669.663
dre-miR-135c-1	TAATACGACTCACTATAGATGGCTTTCTATTCCTATGTGATTTTCTTCT	CCAATGGCTTTGAACCCTATGTGACACGGCAGAAGAAAATCACATAG	miR-135	-25.4	-27.6	2.2	218	0	549.082
dre-miR-137-1	TAATACGACTCACTATAGCGGGTATTCTTGGGTGGATAATACGGCT	CTGCGCGTATTCTTAAGCAATAACAACGAGAGCCGTATTATCCA	miR-137	-26.2	-29.8	3.6	142	0	1627.05
dre-miR-138-1	TAATACGACTCACTATAGGCTGGTGTTGTGAATCAGGCCGATGTCACAC	ACCCTGGTGTTGTGAAATAGCCGGGTTATCGCTGACGTGTGACATCGG	miR-138	-30.7	-34.3	3.6	29	0	65021.8
dre-miR-1388	TAATACGACTCACTATAGGGACTGTCCAACCTGAGAATGCTTGAGT	CATGGGCTGACGAACCTGAGATTGACCAAAACTCAAGCATTCTC	miR-1388	-24.9	-28	3.1	117	0	13646.2
dre-miR-139	TAATACGACTCACTATAGCTACAGTGCATGTGTCTCCAGTGTTTCT	ATGCCAACAGCGCTGCCTCCCCAGTCGCCATAGAAACACTGGAG	miR-139	-33.6	-26.3	-7.3	112	0	7464.92
dre-miR-140	TAATACGACTCACTATAGAGTGGTTTTACCCTATGGTAGGTTACGT	GTGCGTGGTTCTACCCTGTGGTAGAACAGCATGACGTAACCTACCAT	miR-140	-32.2	-37.5	5.3	135	0	50137
dre-miR-141	TAATACGACTCACTATAGATCTTACCTGACAGTGCTTGGCTGTTC	GGATCGTTACCAGACAGTGTTAGAACATCAGTGAACAGCCAAGC	miR-8	-22.2	-27.8	5.6	98	0	5426.14
dre-miR-142b	TAATACGACTCACTATAGATAAAGTAGACAGCACTACTAAACTTCTCT	TCGATAAAGTAGGAAACACTACACTGTGTAGAGAAGTTTAGTAGTG	miR-142	-22.1	-27.2	5.1	102	0	1563.33
dre-miR-143	TAATACGACTCACTATAGGTGCAGTGCTGCATCTCTGGTCAAC	GAGCTACAGTGCTTCATCTCAGACTCCCAGTTGACCAGAGATG	miR-143	-24.1	-28.1	4	184	0	88759.7
dre-miR-144	TAATACGACTCACTATAGGATATCATCGTATACTGTAAGTTCATTA	AGTACATCATCTATACTGTAGTGTCTCAATAATGAACTTACAGTATAC	miR-144	-21.3	-20.7	-0.6	126	0	2829.02
dre-miR-145	TAATACGACTCACTATAGTCCAGTTTTCCCAGGAATCCCTTGGGCAA	AGAACAGTATTTCCAGGAATCCCCCTTTCGATTGCCCAAGGGA	miR-145	-26.5	-29.8	3.3	99	0	72070.6
dre-miR-146a	TAATACGACTCACTATAGGAGAACTGAATTCCATAGATGGTGTTCA	CATAAGAACTGAGCCCATAGATGAACTTTTCATGAACACCATCTATG	miR-146	-25.1	-30.9	5.8	117	1	8404.42
dre-miR-148	TAATACGACTCACTATAGAAGTTCTGTGATACACTCCGACTCTGA	ACAAAGTTCTGTAATGCACTGACTGCAAACATTCAGAGTCGGAGT	miR-148	-22.5	-28.5	6	172	0	9566.19
dre-miR-150	TAATACGACTCACTATAGCTCCCAATCCTTGTACCAGTGTCTGAT	CCGCCCCCAAACCCCGTCCAGCGTCATCTGTAAATCAGACACTGGT	miR-150	-36.7	-36.8	0.1	133	0	25199.7
dre-miR-153b	TAATACGACTCACTATAGTCATTTTTGTGGTTTGCAGCTAGTAGTC	GTGCTCATTTTTGTGACTATGCAACTGGAACCAGACTACTAGCTGCA	miR-153	-21.5	-28.1	6.6	66	0	721.263
dre-miR-155	TAATACGACTCACTATAGTAATGCTAATCGTGATAGGGGTTTAGTG	GAGTAATGCTAACAGCATAGGTGTTCATCAGCACTAAACCCCTATC	miR-155	-24.5	-23.9	-0.6	157	0	360.963
dre-miR-15b	TAATACGACTCACTATAGAGCAGCACATCATGGTTTGTAAGTTATAAG	AGGGACAGCACATCATGATTCGGAATTTGCCCTTATAACTTACAAACCA	miR-15	-25.8	-29.7	3.9	32	0	3609.76
dre-miR-1788	TAATACGACTCACTATAGGCTTGTTTTAAGTTGCCTGCGATCT	CAGACTTGCTTTAGCTGCCTGAGTCATTAAGAGATCGCAGGC	miR-1788	-26.4	-30.9	4.5	135	0	376.014
dre-miR-17a-2	TAATACGACTCACTATAGAAAGTGCTTACAGTGCAGGTAGTTCAA	GCTTGAAGTGCCTCCACTGCAGTAGATTATATTGAACTACCTGCA	miR-17	-21.5	-24.5	3	102	0	2816.43
dre-miR-181a-2	TAATACGACTCACTATAGACATTCAACGCTGTCGGTGAGTTTTGCGC	GGTACAGTCAACGGTCGATGGTTTGTTACAGAAGCGCAAAACTCA	miR-181	-21.6	-24.1	2.5	86	0	24375.7
dre-miR-183	TAATACGACTCACTATAGATGGCACTGGTAGAATTCACTGTGAAAG	TGATGGCCCTTTGGTAATTCACTGATAGTGTGCTTTCACAGTGAATT	miR-183	-24	-29.4	5.4	142	0	4157.62
dre-miR-184-1	TAATACGACTCACTATAGCTTATCACTTTTCCAGCCCAGCTATCCAT	GCGCTTATCAGTTCTCCGTCCAACGAATACTAAATGGATAGCTGGG	miR-184	-22.4	-28	5.6	133	0	2694.49
dre-miR-187-2	TAATACGACTCACTATAGTGCAACACAGGACATGGGAGCTGTCT	GGGTGCAACACAAGACACGAGCGGGAGTGAGAGACAGCTCCCA	miR-187	-34.3	-26.4	-7.9	92	0	15638.2
dre-miR-190b	TAATACGACTCACTATAGGATATGTTTGATATTCGGTTGCTTTCT	TGATGGCCCTTTGGTAATTCACTGATAGTGTGCTTTCACAGTGAATT	miR-190	-21.5	-26.8	5.3	97	0	20438.7
dre-miR-192	TAATACGACTCACTATAGTGACCTATGAATTGACAGCCAGTGTTTG	CATTGGCCTACAGAACTGACAGGCAGCTGGACTGCAAACACTGGCT	miR-192	-24.5	-23.7	-0.8	103	0	164025
dre-miR-193b	TAATACGACTCACTATAGGGGACTTTGGGGGCGAGATGAGTATTGA	AGGGGGACTTTGCGGGCCAGTTGGATAGAGATCAATACTCATCTCG	miR-193	-33.7	-37.1	3.4	61	0	1646.3
dre-miR-194a	TAATACGACTCACTATAGGTAACAGCAACTCCATGTGGAAGGTTT	CAGGCAACAGCAGCTCCACTGGAAGACACAAACCTTCCACATG	miR-194	-35.1	-33.2	-1.9	132	0	576799
dre-miR-196d	TAATACGACTCACTATAGAGGTAGTTTTATGTTGTTGGGCTCTAT	TTAAGACAGTTTCGTGTTGCGGGGATATAAAATAGAGCCCAACAA	miR-196	-21.2	-27.5	6.3	152	0	2032.67
dre-miR-199-1	TAATACGACTCACTATAGCCAGTGTTCAGACTACCTGTTCAGGAT	AACCAATGTGCAGACTACTGTACACCAGTATGATCCTGAACAGGT	miR-199	-27.7	-27	-0.7	85	0	7718.92
dre-miR-19d	TAATACGACTCACTATAGGCTTTGCGGGGTGGGCAGTCAGCCTCC	TCAGTTTTGCATGGGTTTGCACAGCGGCCACACGGAGGCTGACTG	miR-19	-26.9	-29.5	2.6	128	0	786.77
dre-miR-202	TAATACGACTCACTATAGTCCTATGCATATACCTCTTTGACATGC	TTGTCCCATGCCCTATGCCTCTTTAAAGCAGCATGTCAAAGAGG	miR-202	-27.2	-32.1	4.9	164	0	101208
dre-miR-203b	TAATACGACTCACTATAGGTGGTTCTCAACAGTTCAACAGTTCTTT	CAGGTGGTCCTGAACATTTCACAATCATCAAAAGAACTGTTGAAC	miR-203	-24.6	-26.9	2.3	124	0	11266.2
dre-miR-204-2	TAATACGACTCACTATAGTCCCTTTGTCATCCTATGCCTGCAGTT	ACGTCCCTTTGCTGTCCCAGCCTCATCAGGAACTGCAGGCATA	miR-204	-31.4	-35.2	3.8	128	0	45158.8
dre-miR-210	TAATACGACTCACTATAGGCCACTGACTAACGCACATTGCGCCTAT	TTGGCCGCTGTCACACGCACAGTGGAGTGGAGAATAGGCGCAATG	miR-210	-22.9	-29.2	6.3	138	0	45547.7
dre-miR-21-2	TAATACGACTCACTATAGAGCTTATCAGACTGGTGTTGGCTTTG	GAGAGCCTATTAGACTGCTGTTGCCAAAAACTCAAAGCCAACACC	miR-21	-27.7	-31.3	3.6	124	0	1.20831e+06
dre-miR-214	TAATACGACTCACTATAGCCTGTCTACACTTGCTGTGCAGAACTT	CTGCCTGTCTGTGCCTGCTGTACAGGTGCAGGAAGTTCTGCACAG	miR-214	-33.7	-34.7	1	117	0	7869.74
dre-miR-216a	TAATACGACTCACTATAGAATCTCAGCTGGCAACTGTGAGTAGTGTT	CATAACCCCAGCAGCGCCTGTGAGAGGGATGAAAACACTACTCACAG	miR-216	-28	-29.5	1.5	99	0	1288.96
dre-miR-2184	TAATACGACTCACTATAGAGGTCCAACCTCACATGTCCTGTGAGG	TACAAGTAAGAGACAATGTGCTGAATTTTTAACCTCAGCACAT	—	-26.3	-25.9	-0.4	169	0	31567.2
dre-miR-2185-2	TAATACGACTCACTATAGGGTGCAGGACTCCGCGGCTCTCGC	GCTGGTGCAGCTGATCGCGGCTCTGAAACACTGCGAGAGCCG	miR-2185	-29.4	-33.8	4.4	177	0	104.371
dre-miR-2186	TAATACGACTCACTATAGCTCTCTGTGCTGCCATTTGG	TAGACTTTTAGAGGCCACTTCTGATACGAAATGATCAAC	—	-13.5	-16.7	3.2	115	0	0
dre-miR-2187	TAATACGACTCACTATAGTAATTAGTATAGCCTGTTTTAGTGATCAC	CATAGATTAGCATAGCCTGTAAAGAATTGATGTGATCACTAAAACAG	miR-2187	-22.6	-23.2	0.6	141	1	100.892
dre-miR-2188	TAATACGACTCACTATAGAGGTCCAACCTCACATGTCCTGTGAGG	GATAGGTCTAACCTCACACAGCCTTCCTTCAGCCTCACAGGACAT	miR-2188	-26.7	-30.1	3.4	113	1	12973.7
dre-miR-2189	TAATACGACTCACTATAGCAGCTGATGCAACCAATCAAATTGGTA	ACGCAGCTGATACAAACAATCAAAAATAGTTACCAATTTGATTGGT	—	-30.9	-36.2	5.3	114	0	1495.67
dre-miR-218a-2	TAATACGACTCACTATAGTGTGCTTGATCTAACCATGTGGTTGCAGA	CATGGTGCTTGACAGAACCATGTATTAGTCTGAGTCTGCAACCACAT	miR-218	-24.9	-24.9	0	109	0	509.985
dre-miR-2191	TAATACGACTCACTATAGCATGGTATTGAAGGTGGTAGAGAGTGTT	TGGCAGGGATTGTAGGTGTGAGTGAATGTACAAACACTCTCTACCA	—	-24.6	-21.1	-3.5	151	0	288.404
dre-miR-219-1	TAATACGACTCACTATAGGATTGTCCAAACGCAATTCTTGTAACATATAA	ACAGATGTCCAGGCACAATTCTTGGATTTATATTATATGTTACAAGAATTG	miR-219	-22.7	-26.7	4	134	0	912.975
dre-miR-2192	TAATACGACTCACTATAGTTGGTCACTATTCACTTTCATGTTTGGAT	GTGTCAGTCACCTTTCACTTTCAGTAAATTTATTATCCAAACATGAAAG	—	-27.5	-32.7	5.2	150	1	35.931
dre-miR-2193	TAATACGACTCACTATAGATGTGTGTATCAATTGTGTGAAAAA	AGGTTGATGCTTATAAATGTGAAGAATTTTTTCACACAATTGAT	—	-11.4	-16.8	5.4	110	0	0.448534
dre-miR-2194	TAATACGACTCACTATAGATTTTAAATAGGAAATCTTGTCATTCAT	CACCAATCAGTCGAAGCATTACAATTGCAATGAATGACAAGATTT	—	-9.9	-13.7	3.8	77	0	0
dre-miR-2197	TAATACGACTCACTATAGTGATTCGACTCATATGGTGCTATGCAGTAATAG	TGGTTAGACTCTCCTCAAGCAAAATGCTTCCAGCCCTCTATTACTGCATAGC	—	-21.2	-17	-4.2	49	0	0
dre-miR-221	TAATACGACTCACTATAGCCTGGCATACAATGTAGATTTCTGTGTGGT	GAAGCCCAGCAGACAATGTAGCTGTAGATAGTACCACACAGAAATC	miR-221	-28.7	-32.7	4	77	1	11076.4
dre-miR-223	TAATACGACTCACTATAGGTATTTGACAGACTGTGGTTGACACTC	GGTGTATTTGACAAACTGACACCCCTTTAGATCGAGTGTCAACCAC	miR-223	-25.9	-29.2	3.3	135	0	1277.66
dre-miR-22b	TAATACGACTCACTATAGGTTCTTCACTGGCTAGCTTTATGTGGCAGC	ACAGCTCTTCAACTGGCAGCTTTAAGGTGCTGCCACATAAA	miR-22	-31.6	-33.6	2	121	1	4703.64
dre-miR-23a-3	TAATACGACTCACTATAGGATTCCTGGCAGAGTGATTTGGGATTATA	TGGAAATCCCTGGCAATGTGATTTTATGATATAATCCCAAATCACT	miR-23	-28.3	-31.8	3.5	88	0	2667.62
dre-miR-26a-3	TAATACGACTCACTATAGTCAAGTAATCCAGGATAGGCTTTGTGGAC	AGGGCAAGTAACCAAGAACAGGCCAACCCTAGTCCACAAAGCC	miR-26	-24.7	-30	5.3	118	0	33247.2
dre-miR-27a	TAATACGACTCACTATAGGGACTTAGCTCACTCTGTGAACAGATCTCG	AGCTGAACTTAGCCACTGTGAACATAGGATATCCGAGATCTGTTCAC	miR-27	-26.9	-31	4.1	123	0	7777.13
dre-miR-29a	TAATACGACTCACTATAGCTGATTTCCTTTGGTGCTTAGAGTCCC	TAGCCGATTTCAAATGGTGCTAGATGACAGATGGGACTCTAAGCA	miR-29	-25.3	-31	5.7	256	0	15006.6
dre-miR-30e-2	TAATACGACTCACTATAGGTAAACATCCTTGACTGGAAGCTGGTGCAC	GCGGCAAACATCCGACTGAAAGCTCCATCATGTGCACCAGC	miR-30	-32.5	-33.2	0.7	122	0	66794.9
dre-miR-31	TAATACGACTCACTATAGGCAAGATGTTGGCATAGCTGTTAATGTT	ATGGCAATATGGAGGCATAGCAGGCCCATAAACATTAACAGCTATG	miR-31	-25.7	-28.2	2.5	132	0	3333.95
dre-miR-338-2	TAATACGACTCACTATAGCAATATCCTGATGCTGAATGAGTGTGT	CAGCAAAATCACTGATGCTGGAGTTTCCTTCAACACACTCATTCAG	miR-338	-24.7	-30	5.3	100	1	2375.45
dre-miR-34c	TAATACGACTCACTATAGGGCAGTGCAGTTAGTTGATTACAATCCATA	CCTGGTAGTGAGGTTAGTGATTACTTTATGGATTGTAATCAAC	miR-34	-19.1	-24.1	5	130	0	869.642
dre-miR-363	TAATACGACTCACTATAGGGGTGGATGACTCTGCAATTTTATTAGTGATGGAA	TAGAGATGGATACCGTGCAATTTTTATTGAAGTTTTTCCATCACTAATAAAAT	miR-363	-24.5	-29	4.5	133	0	497.031
dre-miR-365-1	TAATACGACTCACTATAGAGGGGCTTTTGGGGGCACTTGTGTTTCAG	ATAAGGATTTTTAGGGGCATTATGATGGTGAAACTGAAACACAAGTG	miR-365	-25.9	-31.3	5.4	97	0	228.183
dre-miR-375-1	TAATACGACTCACTATAGCGTTGAGCCACACGCACAATACATGTGG	TAGCGCGAGCCGAACGAACAAAACTGAATCCACATGTATTGTGC	miR-375	-21.8	-25.3	3.5	151	0	3197.1
dre-miR-3906	TAATACGACTCACTATAGCTCTGCATAAACTCTTATTCCAGTGGGACTTG	AAATCTGCATTCAAAATGCTTTTATCTGACCTTTGGACAAGTCCCACTG	－	-16	-13	-3	101	0	0
dre-miR-430a-5	TAATACGACTCACTATAGCCCTCACAAAGGCACTGACTTGGATGC	CTGACCCCAACAAATAGCACTTACCAATTACAGCATCCAAGTCAG	miR-430	-24.1	-29.5	5.4	143	0	4599.08
dre-miR-454a	TAATACGACTCACTATAGTATCAGTATTGCCTCTGCTGTCCACTG	CCGTATTAGCAATATTGCACTACTCTGAACACAGTGGACAGCA	miR-454	-17.6	-22	4.4	100	0	1878.16
dre-miR-455-2	TAATACGACTCACTATAGTATGTGCCCTTGGACTACATTGTGGAGG	GTGTATATGCCCATGGACTGCATGGTGCTGGCCTCCACAATGTAG	miR-455	-32.9	-33.9	1	109	1	159.973
dre-miR-456	TAATACGACTCACTATAGGCAGGCATCTTTCCAGTCTACATGTGGATC	TGACAACCATCTAACCAGCCTGCAGACTCCTGGATCCACATGTAGAC	miR-456	-29.3	-30.7	1.4	31	0	2389.25
dre-miR-458	TAATACGACTCACTATAGGCGCCATTTACAGAGCTATAAGCATCAT	GCGGTACCATTCAAAGAGCTATGACAACTATGATGCTTATAGCTC	miR-458	-25.4	-25.6	0.2	122	0	71111.7
dre-miR-459	TAATACGACTCACTATAGCAGTAACAAGGATTCATCCTGTTGTGGTA	CCGCAGTAACAGAGATTCCCTGTTGGATTTGAGTACCACAACAGGAT	miR-459	-33	-33.4	0.4	110	0	186943
dre-miR-461	TAATACGACTCACTATAGCAGGAATGGGCTAAATGCCAATCAAAAT	TAGCTGGTCTGGACCAAAGACTTGCTTTATTTTGATTGGCATTTA	—	-15.3	-21.1	5.8	84	0	0
dre-miR-462	TAATACGACTCACTATAGAACGGAACCCATAATGCAGCTGTTTGGT	GGTCACGGAATCCACAGACAGCTGTCAATCAATCAACCAAACAGCTG	miR-462	-28.1	-26.9	-1.2	106	0	13480.4
dre-miR-489	TAATACGACTCACTATAGGTCGTATGTATGACGTCATTTACTTCAA	GCAGCCGTACATATGATGTCACTCCAAACTTTGAAGTAAATGACGT	miR-489	-25.3	-26.3	1	94	0	5256.9
dre-miR-499	TAATACGACTCACTATAGTAAGACTTGCAGTGATGTTTAGAGAAAT	AGGACAGACTTAAAGTGATGTTCATGTGACATTTCTCTAAACATCAC	miR-499	-23	-27.8	4.8	147	0	2383.77
dre-miR-7146	TAATACGACTCACTATAGTAACCATTGACCTCCATAGTATTTGTTTTC	AACTGGTAACCATTGACCTTCATAACAGGGAAAACAAATACTATGGA	—	-24.4	-30.9	6.5	109	0	0
dre-miR-7147	TAATACGACTCACTATAGGTACCATGCTGGTAGCCAGTATGAAA	GGTGCACAACGCTGGTTACCAGCAAGCCCTATTTCATACTGGCTAC	miR-7147	-28.4	-33	4.6	97	0	#N/A
dre-miR-7148	TAATACGACTCACTATAGTGGAAATACTCGCTGATACTGCAAGAA	ATCGGAAATACTGGCTTATACCGATGCCACAATTCTTGCAGTATCAG	—	-20.5	-26.9	6.4	112	0	#N/A
dre-miR-7149	TAATACGACTCACTATAGGTGAATCCTACACTGGAAGGTTGATGTT	ACGTTGACTCATAACACTTGGAAGAGAACTGTAAAACATCAACCTTCC	—	-16.3	-20.5	4.2	99	0	0
dre-miR-722	TAATACGACTCACTATAGTTGAAACGTTTTGGCCAAAAATGTAGCCATG	AAGCTGAAACGTTTCTGCAAAAAACCCCTTTGCCATGGCTACATTTTT	miR-722	-22.8	-26.7	3.9	106	0	16640.5
dre-miR-723	TAATACGACTCACTATAGACAGTTTTAAATGATGTTACTTTTTTTCAA	AGCACAGATTTAATTGATGTCTTTCTCCATTTGAAAAAAAGTAACATC	miR-723	-18	-19	1	90	0	788.972
dre-miR-724	TAATACGACTCACTATAGGCTAGGAATGGTGGCTGAGATGAAGA	ATGTTAAAAGGAAGGTGTGGCTGTTCTACAAATCTGACTAACAGTC	miR-724	-13.6	-18.1	4.5	112	0	36749.1
dre-miR-725-2	TAATACGACTCACTATAGGCTAGGAATGGTGGCTGAGATGAAGA	ACGACTAGAAACAATGACTGAAATCCTGCTCTTCATCTCAGCC	miR-725	-28.7	-34.5	5.8	218	0	2305.01
dre-miR-726	TAATACGACTCACTATAGGAATTCCGCTAGTTCTGAACTATTCGTG	CCGAGTTCTGCTAGTAGTGAACTTTTGCCAATCACGAATAGTTCAG	miR-726	-19.2	-24.5	5.3	130	0	6084.74
dre-miR-727	TAATACGACTCACTATAGCAGTCTTCAATTCCTCCCAGCCCGTACCC	TTGAAGTCTTCAACTCGCCTCAACTCACAGTTTCGATGGGTACGGGC	miR-727	-19.8	-25.2	5.4	173	0	4229.59
dre-miR-728	TAATACGACTCACTATAGAATGTAGTAGACTATAAGTATACAGTGAAC	GAGAACGTAGTGTACTTAGTATACGTTCATGTTCACTGTATACTTAT	miR-728	-20.4	-23.8	3.4	120	0	18.6661
dre-miR-729	TAATACGACTCACTATAGCCGGGGTTGTATTGTAACCAAGCTGTAAGT	GAGAACGTAGTGTACTTAGTATACGTTCATGTTCACTGTATACTTAT	miR-729	-25.8	-30.8	5	87	0	445.641
dre-miR-730	TAATACGACTCACTATAGCCTCATTGTGCATGCTGTGTGTCTTCAG	CCGCCACATTGCAGGCGCTGTGAGGACCAGACTGAAGACACACAG	miR-460	-23.9	-28.2	4.3	114	0	1064.33
dre-miR-731	TAATACGACTCACTATAGATGACACGTTTTCTCCCGGATCGCCAGAA	GGCTGACACGAAGTTCCCGGTGGCGAAACATATTTCTGGCGATCC	miR-731	-23.3	-23.5	0.2	119	0	10786.5
dre-miR-732	TAATACGACTCACTATAGGAGGGTTAAATGTTTTGGTATTTTAATAGT	ACGGAGAGTTCTCTGCTTTGAGATTGACACTATTAAAATACCAAAAC	—	-19.5	-25.1	5.6	129	0	255.005
dre-miR-733	TAATACGACTCACTATAGGCGTTGGTTTAGCTCAGTGGTTAC	GAAAGGTTGATTTTTCAGGGATCACAGAAGTAACCACTGAGC	—	-16.9	-17.3	0.4	10	0	64.4433
dre-miR-734	TAATACGACTCACTATAGAACCATTCTGCAGCATGGCTGCCTGTGGAT	CGGTACGATTCTGCAGCATTTACCTTTCCCCAGAGGATCCACAGGCAG	miR-734	-26.2	-29.2	3	158	0	5266.33
dre-miR-736	TAATACGACTCACTATAGGCTTTTTGTTTGTGTTATGTTTATTTTC	AAGACTTTTTGTTCGTCTTACATTTGAAAATAAACATAACACA	miR-208	-22.8	-26.1	3.3	118	0	536.567
dre-miR-7a-3	TAATACGACTCACTATAGGGAAGACTAGTGATTTTGTTGTGAAAATGAAC	AGAGGACGACTGCGGTTTGTTGTTGGTTTTTGTTCATTTTCACAACA	miR-7	-17.8	-23.5	5.7	99	0	593.61
dre-miR-92a-1	TAATACGACTCACTATAGGGTTGGGATTGGTAGCAATGCTGTGT	ACGGGCCGGGACAAGTGCAATACCTTCAAAACACACAGCATTGCTA	miR-25	-31.2	-37.1	5.9	101	1	529489
dre-miR-9-4	TAATACGACTCACTATAGCTTTGGTTATCTAGCTGTATGAGTTTATG	TACATTCGGTTCTCTAGCTTTATGATATCACATAAACTCATACAGC	miR-9	-22.6	-27.9	5.3	143	0	49973.9
