# Supplementary material for: Conservation of Differential Animal MicroRNA Processing by Drosha and Dicer
Source: Front Mol Biosci. 2022 Jan 3;8:730006. doi: 10.3389/fmolb.2021.730006 (PMC8761633; doi:10.3389/fmolb.2021.730006)
Supplement: Supplementary file 5 [file DataSheet2.XLSX]

## Sheet: Suppl Table S2
Supplementary Table S2. Fruitfly pre-miRNA data. Column 1: Pre-miRNAs selected for Dicer processing. Columns 2 and 3: PCR primer sequences to prepare pre-miRNA templates. Column 4: miRNA gene families. Column 5: ΔG of the predicted secondary structures of pre-miRNAs. Column 6: ΔG of the predicted miRNA duplexes. Column 7: ΔG of the predicted terminal loop regions. Column 8: Relative Dicer cleavag…
1	2	3	4	5	6	7	8	9	10
Name	Primer sequences (5'-->3')		Family	pre-miRNAs ΔG (kcal/mol)	miRNA duplex ΔG(kcal/mol)	Terminal loop region ΔG(kcal/mol)	Relative Dicer cleavage efficiency (%)	UGU	GSE163852
dme-miR-iab-4	TAATACGACTCACTATAGCGTATACTGAATGTATCCTGAGTGT	TTACGTATACTGAAGGTATACCGGATAGGATACACTCAGGATAC	mir-iab-4	-22.9	-27.2	4.3	76	0	35.14
dme-miR-iab-8	TAATACGACTCACTATAGTACGTATACTGAAGGTATACCGGATAGG	TAAACGTATACTGAATGTATCCTGAGTGTATCCTATCCGGTATACC	mir-iab-8	-21.9	-25.4	3.5	77	0	0
dme-let-7	TAATACGACTCACTATAGGAGGTAGTAGGTTGTATAGTAGTAATT	AGCAAGCTAGCACATTGTATAGTATGATGTGTAATTACTACTATACAAC	let-7	-22.4	-28.2	5.8	100	0	9164.9
dme-miR-1	TAATACGACTCACTATAGCATGCTTCCTTGCATTCAATAGTTATA	CTGCATACTTCTTTACATTCCATATGCTTGAATATAACTATTGAATGC	mir-1	-24.3	-26.6	2.3	89	0	83208
dme-miR-10	TAATACGACTCACTATAGCCCTGTAGATCCGAATTTGTTTTATACT	AAGCCTCTCTAGAACCGAATTTGTCCTTAAAGCTAGTATAAAACAAATTCG	mir-10	-27.1	-32.7	5.6	70	0	0
dme-miR-1000	TAATACGACTCACTATAGTATTGTCCTGTCACAGCAGTATTGTAACACT	TGTTAATGCCCCGACCCAGCAGTAAACTATAATATAGTGTTACAATACTG	mir-1000	-24.6	-23.8	-0.8	98	0	0
dme-miR-1002	TAATACGACTCACTATAGTAAGTAGTGGATACAAAGGGCGATTTGA	AGGTAAGTAGGTCATACAATGCGACACTTTTATATCAAATCGCCCTT	mir-1002	-18	-22.6	4.6	48	0	0
dme-miR-1006	TAATACGACTCACTATAGTGAGTTTGAAATTGAAATGCGTAAATTGT	CTATGAATAAGAAATCGAATTTAAATTGTACCAAACAATTTACGCATTT	mir-1006	-19.7	-19.3	-0.4	89	0	0
dme-miR-1010	TAATACGACTCACTATAGTAAGTGGTGTAGATGAAACAAATTTACCAACA	CTGCAAATGGAACGATAGGTGAAACAATCCAACAAAATTGTTGGTAAATTTGT	mir-1010	-25.3	-24.7	-0.6	34	0	920.7
dme-miR-1012	TAATACGACTCACTATAGTGGGTAGAACTTTGATTAATATTGCTTG	CTATGGGGAAAATCTTTGACTAATATTTTTCAAGCAATATTAATCA	mir-1012	-23.2	-26.5	3.3	82	0	0
dme-miR-1017	TAATACGACTCACTATAGTGAGTTTAGTGGAGTTT	TAATACGACTCACTATAGTGAGTTTAGTGGAGTTTAAAGCTTCCCATC	－	-20.4	-21.6	1.2	47	0	91.37
dme-miR-11	TAATACGACTCACTATAGAAGAACTTTCTCTGTGACCCGCGTGTA	AGGAAGAACTCAGACTGTGATGCGGCTTTTAAGTACACGCGGGTCA	mir-11	-24	-24.7	0.7	107	0	0
dme-miR-12	TAATACGACTCACTATAGGAGTATTACATCAGGTACTGGTGTGCCT	GCTTAGTATGACATAAGTACTGGTTGTTGGATTTAAGGCACACCAGTA	mir-12	-21.8	-24.9	3.1	113	1	4413.77
dme-miR-124	TAATACGACTCACTATAGGTATCCACTGTAGGCCTATATGTAT	TTGGCATTCACCGCGTGCCTTATGGTGGAAATACATATAGGCCTA	mir-124	-23.5	-28.9	5.4	134	0	2375.56
dme-miR-133	TAATACGACTCACTATAGGCTGGTTGACATCGGGTCAGATCTGT	ACGGCTGGTTGAAGGGGACCAAATGCTTGAAAAACAGATCTGACC	mir-133	-29.1	-31.2	2.1	109	0	8187.96
dme-miR-137	TAATACGACTCACTATAGCGTGTATGCTCGTAGCTATAACCTGAA	CTGCGTGTATTCTCAAGCAATAACATTTGGATTTCAGGTTATAGCTA	mir-137	-23.2	-28.6	5.4	98	0	0
dme-miR-14	TAATACGACTCACTATAGAGCGAGACGGGGACTCACTGTGC	ATAGGAGAGAGAAAAAGACTGACTATTTAATAAGCACAGTGAGTC	mir-14	-25.6	-29.2	3.6	130	1	50287.5
dme-miR-184	TAATACGACTCACTATAGCTTATCATTCTCTCGCCCCGTGTGCA	GCGCTTATCAGTTCTCCGTCCAGTTGTCTTTAAGTGCACACGGG	mir-184	-21.8	-23.3	1.5	120	1	0
dme-miR-190	TAATACGACTCACTATAGGATATGTTTGATATTCTTGGTTGTTTCA	AACAATATGTTTGATTCCTGGGTGAACTTTTGAATGAAACAACCAAGA	mir-190	-19.4	-24.8	5.4	117	0	6339.52
dme-miR-193	TAATACGACTCACTATAGTGGGATTTTTTAGATCAGCAGTTATTGCTATATAGC	TGGTGGGACTTAGTAGGCCAGTAGAAGATTTATAAATATGGCTATATAGCAATAAC	mir-193	-21.1	-25.6	4.5	103	0	358.44
dme-miR-210	TAATACGACTCACTATAGGCTGCTGGCCACTGCACAAGATTAGAC	ATGGCCGCTGTCACACGCACAAGAGTCTTAAGTCTAATCTTGTGCA	mir-210	-31.6	-37	5.4	110	0	2206.89
dme-miR-219	TAATACGACTCACTATAGGATTGTCCAAACGCAATTCTTGTTGATAT	CGAGATGCCCAGTCGCAACCCTTGAATATTGAATATCAACAAGAATTG	mir-219	-23.9	-26.4	2.5	163	1	196.79
dme-miR-2280	TAATACGACTCACTATAGCTTAGCTTGGCAATAAAATATTATTCACAG	TCCGTTAGCTTGGAAGTAAATTACTAGTTTCTGTGAATAATATTTTAT	－	-13.3	-18.2	4.9	65	0	0
dme-miR-2492	TAATACGACTCACTATAGTGGGATCTCTTTATAAAGCGTTTATTAT	TTGGAAAGCTCTCGACAAAACATAATAAATAAATAATAAACGCTTTAT	－	-16.9	-22.9	6	68	0	0
dme-miR-2494	TAATACGACTCACTATAGTAAGTGCACCAGATTGGGAATAACCTTCAAA	CTTGTAAGTGGACATTACTGGGAATATTTAAGTTGCAGCTTTTGAAGGTTAT	mir-2494	-21.3	-27.1	5.8	83	0	35.14
dme-miR-2498	TAATACGACTCACTATAGAAAGGCTGTTATGCTTATTTTTGTGT	AGGAAGACGGGAATGCCAGTTTTGTAAAAAACACAAAAATAAGCA	－	-13.8	-17.3	3.5	67	1	0
dme-miR-2499	TAATACGACTCACTATAGGTGCGTAGACGTCAGCGCAATGCCTT	TAGGGACGTGAATGTCATCCGCATGCCGCCAAACAAAGGCATTGCGC	－	-23.9	-29	5.1	126	1	7.03
dme-miR-2501	TAATACGACTCACTATAGTAAGTTTGGAGTGCCTGGGCTAAGAACTTC	AAGAAAGTTTGATTGCAAGAGTTAAGTTTCAGAATGGAAGTTCTTAGCCC	－	-14.4	-17	2.6	68	0	0
dme-miR-252	TAATACGACTCACTATAGTAAGTACTAGTGCCGCAGGAGTTAGGTTCG	AATTAAGCACTTGGGCAGCAGGAGGTATTGCGGACACGAACCTAACTCC	mir-252	-24.9	-28.8	3.9	144	0	0
dme-miR-263a	TAATACGACTCACTATAGATGGCACTGGAAGAATTCACGGGGTAAT	TATATGCCACTAAGAGATCACGGGTTGTATAAAAATTACCCCGTGAA	mir-263	-24.3	-28.8	4.5	121	0	0
dme-miR-274	TAATACGACTCACTATAGTTGTGACCGACACTAACGGGTAATTGTTT	AAGTTGTGATCGCAAAAACGAGTAATCCTGGCGGCCAAACAATTACCCGT	mir-274	-26.9	-28	1.1	88	0	2003.07
dme-miR-275	TAATACGACTCACTATAGGCGCTAATCAGTGACCGGGGCTGGT	CGGGCGCTACTTCAGGTACCTGACTGTATATAAAAAACCAGCCCCGGT	mir-275	-28.3	-32.6	4.3	163	0	12918
dme-miR-276a	TAATACGACTCACTATAGGCGAGGTATAGAGTTCCTACGTTCA	AGAGCACGGTATGAAGTTCCTACGAGTTTATAATGAACGTAGGAAC	mir-276	-30.9	-36.2	5.3	69	0	200419
dme-miR-277	TAATACGACTCACTATAGGTGTCAGGAGTGCATTTGCACTGAAACTATC	TGTGGTACCAGATAGTGCATTTACATGCTTCAGATAGTTTCAGTGCAAA	mir-277	-26.9	-30.3	3.4	112	0	41966
dme-miR-278	TAATACGACTCACTATAGCGGATGATGGTTCACAACGACCGTGTC	AAACGGACGAAAGTCCCACCGACCCGTTTAAATGACACGGTCGTT	mir-278	-27.8	-29.9	2.1	130	0	0
dme-miR-279	TAATACGACTCACTATAGGTGGGTGGGGGTCCAGTGTTTCACATTGATT	TTAATGAGTGTGGATCTAGTCACAAATACTAAGAAAATCAATGTGAAACA	mir-279	-21.6	-26	4.4	128	0	13979.3
dme-miR-280	TAATACGACTCACTATAGGTATTTACGTTGCATATGAAATGATATTTATAGTAAAC	CTGGCATATACCTGCATATAAAATAATCTGTTTACTATAAATATCATTTCATAT	mir-280	-23.9	-30.2	6.3	82	0	0
dme-miR-281-2	TAATACGACTCACTATAGAGAGAGCTATCCGTCGACAGTCAAGTTAAGACC	ACAGAGAGAGCAATTCCATGACAGTATTACAATCGGTCTTAACTTGACTG	mir-46	-27.8	-33.6	5.8	141	0	0
dme-miR-282	TAATACGACTCACTATAGAGCCTCTACTAGGCTTTGTCTGTGCATTCG	CCGAACCTCTTATAGGCTATGTCTGATCGGCTTTCGAATGCACAGAC	mir-282	-31.6	-35.6	4	100	0	787.17
dme-miR-283	TAATACGACTCACTATAGAATATCAGCTGGTAATTCTGGGAGCTAAGCC	GTCGATACCAACTGAAATTCCGAGTGTTTCATATTTAGGCTTAGCTCCC	mir-216	-20.2	-26.4	6.2	90	0	1426.74
dme-miR-284	TAATACGACTCACTATAGCTGGAATTAAGTTGACTGTGTAGCCTGTGAGGGCAAG	TTCCTGGAATCAAGTTGCTGACTTCAGGAGCATTATTCAAGCCTTGCCCTCACAG	mir-284	-30.7	-32.8	2.1	70	1	0
dme-miR-285	TAATACGACTCACTATAGCTGAGATCGATTGGTGCATAGATATCAGGAGAACC	GCGCTGATTTCGAATGGTGCTAGAGTTAAATTGAGTGGGTTCTCCTGATATCT	mir-29	-30.1	-33.4	3.3	59	0	0
dme-miR-286	TAATACGACTCACTATAGGCGAATGTCGGTATGGTCTCTTTTTCAAAGAAAGG	AGCACGAGTGTTCGGTCTAGTCACTTCGCTTAATCGAAACCTTTCTTTGAAAAA	mir-286	-23.4	-25.4	2	138	0	0
dme-miR-287	TAATACGACTCACTATAGAAATTTTGCACACATTTACAATAATTG	GTGCAAACGATTTTCAACACATTTACAATTATTGTAAATGTGTG	mir-287	-12.8	-8.1	-4.7	110	0	0
dme-miR-288	TAATACGACTCACTATAGAATTAGCGGAGCACGGCATCGCCGGCGATAATTAAT	CAGGAAATGAAATCGACATGAAACCAACGTGACCACCGTCATTAATTATCGCCGG	mir-288	-18.1	-17.9	-0.2	75	0	0
dme-miR-289	TAATACGACTCACTATAGAAATATTTAAGTGGAGCCTGCGACTTCAGT	AAAAAACGCTCAAGTGACTTACCCCAGTCAGTCAGAGGGACTGAAGTCGCAG	mir-289	-19.5	-13.1	-6.4	57	0	1391.6
dme-miR-2a-1	TAATACGACTCACTATAGCATGCTTCCTTGCATTCAATAGTTATA	AGGTCATCAAAGCTGGCTGTGATATGCCGCGCAAAGCGGAAATGCATTTC	mir-2	-30.3	-29.3	-1	67	0	0
dme-miR-3	TAATACGACTCACTATAGGATGCATCTTGTGCAGTTATGTTTC	TGAGACACACTTTGCCCAGTGATGTGAGATTGAAACATAACTGCA	mir-3	-19.9	-26.2	6.3	108	0	0
dme-miR-303	TAATACGACTCACTATAGTTAGGTTTCACAGGAAACTGGTTTAATAAC	GAGTAGGATTTTAGAGGAAACTAGTTTTCGTTATTAAACCAGTTTCC	mir-303	-19.6	-23.8	4.2	58	0	0
dme-miR-304	TAATACGACTCACTATAGAATCTCAATTTGTAAATGTGAGCGGTTTAAGC	AGGAATCTCCAATTGCAAAGTGAGTGCGTCAAATGGCTTAAACCGCTCA	mir-304	-22.5	-24.6	2.1	96	0	351.41
dme-miR-305	TAATACGACTCACTATAGTTGTACTTCATCAGGTGCTCTGGTGTG	TGAGTGTACTTCAACATGTGCCGGGTTACGAGACACACCAGAGCA	mir-305	-22.8	-25.3	2.5	67	1	4470
dme-miR-306	TAATACGACTCACTATAGCAGGTACTTAGTGACTCTCAATGCTTT	GCCCAGGCACAGAGTGACCCCCAAAATGTCAAAAGCATTGAGAGT	mir-306	-29.3	-35	5.7	123	0	2136.6
dme-miR-307a	TAATACGACTCACTATAGCTCACTCAACCTGGGTGTGATGTTATTTCGAT	TCGCTCACTCAAGGAGGTTGTGATGGATACCATATCGAAATAACATCACA	mir-67	-25	-29.4	4.4	66	0	0
dme-miR-308	TAATACGACTCACTATAGGCAGTATATTTTTGTGTTTTGTTTCGTTT	CTGACAGTATAATCCTGTGATTTGGATTGCAAAACGAAACAAAACAC	mir-308	-20.6	-26.3	5.7	118	0	0
dme-miR-310	TAATACGACTCACTATAGGGGCGGGTCGTGTGTCAGTGTATTTAT	AAAGGCCGGGAAGTGTGCAATATAGCTAAGATATAAATACACTGACA	mir-310	-27.4	-31.7	4.3	112	0	0
dme-miR-312	TAATACGACTCACTATAGGGTTCGTCACAAGGGCAATTCTGCAT	TCCGGCCGTCTCAAGTGCAATACTAGTTAAAAAATGCAGAATTGCC	mir-312	-19.6	-26	6.4	145	0	0
dme-miR-314	TAATACGACTCACTATAGTAACTTGTGTGGCTTCGAACTTACCTAGTTGAGGAAAACTCC	CCGAACTTATTGGCTCGAATACCAGAGGTAACAAAATCCGACATGGGAGTTTTCCTCAAC	mir-314	-25.7	-23.6	-2.1	101	0	154.63
dme-miR-315	TAATACGACTCACTATAGTTTGATTGTTGCTCAGAAAGCCCTCATT	GGGTTCAATTATTGCTCGAAAGCCAACTGGTAAACAATGAGGGCTTTC	mir-315	-29.8	-33.7	3.9	96	0	1356.46
dme-miR-316	TAATACGACTCACTATAGGTCTTTTTCCGCTTACTGGCGTTTCA	TAAGCCTTTTTCCCTTTCCTGTCGTTGTGGAATTGAAACGCCAGTA	mir-316	-20.7	-26.2	5.5	102	0	0
dme-miR-317	TAATACGACTCACTATAGGGGATACACCCTGTGCTCGCTTTGAATGAAA	ACGGGATACCACCAGCTGTGTTCACTTGCTTGCATTTCATTCAAAGCGAG	mir-317	-28.4	-33	4.6	112	0	20817.8
dme-miR-318	TAATACGACTCACTATAGGATACACACAGTTCAGTTTTGTCAC	TGAGATAAACAAAGCCCAGTGATGCTTGAAGTGTGACAAAACTGAA	mir-318	-17	-23.3	6.3	76	0	4575.42
dme-miR-31a	TAATACGACTCACTATAGTCCGTTGGTAAATTGGCAAGATGTCGGCATAGCTGACGTTGAAAAGC	TCCATTGAACAACTGACTAGATGCAGCATAGCGCTCTTCAAAATCGCTTTTCAACGTCAGCTATG	mir-31	-26.9	-27.9	1	98	0	21.08
dme-miR-33	TAATACGACTCACTATAGTGCATTGTAGTCGCATTGTCTGTCCC	AGCTTGCACTGAAGTTGTATTGCCTGAAGCAATTGGGACAGACAATG	mir-33	-19.1	-22.2	3.1	103	0	10697.1
dme-miR-34	TAATACGACTCACTATAGGGCAGTGTGGTTAGCTGGTTGTGTAGCCAATTA	GGGGGCAGTGAAGATAGTGGCTGTGAATTGTCAACGGCAATAATTGGCTACACA	mir-34	-31.8	-36	4.2	90	0	32288
dme-miR-3641	TAATACGACTCACTATAGTGAGTGTCCTGTTTACAGCTGGTATATT	GTGGAAGTGACCAGTTTAGAGGGCTTTTCGAAAAATATACCAGCTGT	－	-13.4	-14	0.6	130	0	0
dme-miR-3644	TAATACGACTCACTATAGTGAGTGATTATGGTTTAAGTAATACG	ATAGTGGTTAAATATAGTTTATGTAATTCGTATTACTTAAACCA	－	-16.1	-20.1	4	53	0	0
dme-miR-375	TAATACGACTCACTATAGCTTGGGCCAAGGGAATGCAAACTGTGATC	TAGCTTAAGCCAAACGAACAAACTTTCGGGATGATCACAGTTTGCAT	mir-375	-26.3	-31.8	5.5	61	1	4835.47
dme-miR-4	TAATACGACTCACTATAGTTTGGTCGTCCAGCCTTAGGTGAT	TTGAATGGTTGTCTAGCTTTATGACCGGAAAAATCACCTAAGGC	mir-4	-15.2	-20.2	5	153	0	0
dme-miR-4917	TAATACGACTCACTATAGTGAGTAGCGATGGGGGTCAGATGGCCGTGGAAGA	TGTTGAGCAGACGATAGTAGTAAGGGGGCAATCGTCACATATCTTCCACGGCC	－	-26.5	-24.1	-2.4	54	0	0
dme-miR-4947	TAATACGACTCACTATAGTCCGCCCATATTTATCCTTCGTCTAC	TGATCCGCCCACTTAAATCCTGCGATGAAACAGTAGACGAAGGAT	－	-24.5	-29.8	5.3	108	0	0
dme-miR-4952	TAATACGACTCACTATAGCCGGATCCGGATGTCGCGGCGACGAC	CTACCCGATTCGAATGGCGGCGTGCACTCGTCCTCGTCGTCGCCGC	－	-26.4	-30.3	3.9	63	0	0
dme-miR-4959	TAATACGACTCACTATAGTGGCCATGATTTGCAGCAGGTATCTCCGAGA	GTTTGGTCATGAAACGCAACTGGCTGCGTATCATCTGCTCTCGGAGATACC	－	-21.9	-26.9	5	98	0	0
dme-miR-4961	TAATACGACTCACTATAGCTCTATGTGTATGTATGTATCTTGC	GCGCTCTGATATGGATATACATATATGGATAGCAAGATACATACA	－	-17.8	-23.4	5.6	92	0	0
dme-miR-4965	TAATACGACTCACTATAGAGATGAGCGCCTGATGTGATGATGA	GGGTGAGTGAGTGTGTGGTGTGATCGATCTACTTCATCATCACATCA	－	-15.7	-17.4	1.7	55	0	0
dme-miR-4976	TAATACGACTCACTATAGCCAGGCTGTCGTCCATGGAGTTTGTGTT	CGCGGGCTGACATCCACCGAGCTGAATGCTGACAACACAAACTCCAT	－	-31.2	-36.9	5.7	44	0	0
dme-miR-4985	TAATACGACTCACTATAGGAATTACATTGATCGTGACATGGGA	AAAGATTTACATGGCTCGGCGACATTTTCCATTCCCATGTCACG	－	-15.2	-20.4	5.2	58	0	0
dme-miR-5	TAATACGACTCACTATAGAAGGAACGATCGTTGTGATATGAGTTGTTT	TATGAAGGAAAATCACTGTGATATGTTAGGAAACAACTCATATCACAA	mir-5	-24.7	-30.4	5.7	170	0	0
dme-miR-6-1	TAATACGACTCACTATAGGGGAATAGTTGCTGTGCTGTAAGTTAA	AAAAAGAACAGCCACTGTGATATAGATATGGTATATTAACTTACAGCAC	mir-6	-22	-28	6	132	0	0
dme-miR-7	TAATACGACTCACTATAGGGAAGACTAGTGATTTTGTTGTTTGGTC	TATAGAAGACAAGGGATTTATTGTTATTACCAAAGACCAAACAACAAA	mir-7	-17.4	-23.2	5.8	79	0	17887
dme-miR-8	TAATACGACTCACTATAGATCTTACCGGGCAGCATTAGATCCTT	GAGATCTTTACCTGACAGTATTAGAGTTATAAAAAGGATCTAATGCT	mir-8	-21.1	-27.6	6.5	70	0	114786
dme-miR-87	TAATACGACTCACTATAGCGCGCCTGTATCTTGCTGAACCGCTGCCAT	TCTCACACCTGAAATTTTGCTCAACCGGATCGTTGGCCATAATGGCAGCGGT	mir-87	-29.1	-29.3	0.2	103	0	0
dme-miR-927	TAATACGACTCACTATAGTTAGAATTCCTACGCTTTACCGTGGC	GTGTCAGAATCCAAACGCTTTGCCGAATTTCGTATGCCACGGTAAAG	mir-927	-25.4	-30.8	5.4	148	1	0
dme-miR-929	TAATACGACTCACTATAGAATTGACTCTAGTAGGGAGTCCTTTAA	TCGATCTGACTCCGTTAGGGAGTCGCTCATTAAAGGACTCCCTAC	mir-929	-32	-33.4	1.4	58	0	267.07
dme-miR-92a	TAATACGACTCACTATAGGGACGGGAAGGTGTCAACGTTTTGC	ATGGGCCGGGACAAGTGCAATGTTTATTCGAAATGCAAAACGTTGA	mir-25	-23	-28.9	5.9	161	0	1665.71
dme-miR-932	TAATACGACTCACTATAGCAATTCCGTAGTGCATTGCAGTGTGT	TGGCAAATCCGCAGCGCTTGCAGTAAATAATGAAACACACTGCAATG	mir-932	-34.2	-38.1	3.9	66	1	1012.07
dme-miR-9383	TAATACGACTCACTATAGGGTGCAGATCAAGTGCGAGCTGCGCA	CGGGGTTCAGATTGAAGGCGAACTGCGAGAGAATGCGCAGCTCGCA	－	-31.2	-30.5	-0.7	86	0	0
dme-miR-955	TAATACGACTCACTATAGATCGTGCAGAGGTTTGAGTGTCCTGTGTT	TCTACCGTTCAGAAATTGAATGCGATTAGGCAAAACACAGGACACTC	mir-955	-17.3	-24.3	7	80	0	7.03
dme-miR-957	TAATACGACTCACTATAGTTAGTTTTCGACGTGTTTTGGTGTGCTGG	GCGTCAGTTTTGGACGGTTTCAATCGGAATAGAACTCCCCAGCACACCAA	mir-957	-25.1	-23.9	-1.2	102	1	7.03
dme-miR-958	TAATACGACTCACTATAGGTAGAATAGCAGGCTTATCACATGTTTAA	AAAGTAGAATAGAAGAATCTCACAGCAGATTGAATTAAACATGTGATAAG	mir-958	-18.3	-21.7	3.4	91	1	0
dme-miR-959	TAATACGACTCACTATAGTAGTACTCGGGTTGATAAAGACCTTTTCTTC	TTCCTAATACCCCCGATGACAAAGGCTCCCTGAAGAAAAGGTCTTTATC	mir-959	-17.2	-16.5	-0.7	76	0	175.71
dme-miR-960	TAATACGACTCACTATAGGAGTATTCCAGATTGCATAGCTTTGT	TATAAGTGTCCCAGACCGTATAGCAATAGTAGCACAAAGCTATGCAA	mir-960	-23.1	-27.3	4.2	70	0	969.91
dme-miR-961	TAATACGACTCACTATAGTTGATCACCAGTAACTGAGATTGTTTC	CTGTTGATTGCCAGAAAACGAAACCGTATCAGAAACAATCTCAGT	mir-961	-20.9	-22.4	1.5	36	1	147.6
dme-miR-962	TAATACGACTCACTATAGTAAGGTAGAGAAATTGATGCTGTCTACAC	TTAAAAGGTAATGAAACTGAAGTCTGAATAGTGTAGACAGCATCAA	mir-962	-17.7	-22.8	5.1	96	0	98.4
dme-miR-963	TAATACGACTCACTATAGCAAGGTAAATATCAGGTTGTTTCCTG	AACAAAGGTATATACAGATGTTTCGATCGAATACAGGAAACAACCT	mir-963	-15.3	-21.1	5.8	83	0	70.28
dme-miR-964	TAATACGACTCACTATAGTAGAATAGGGGAGCTTAACTTATGTTTTTG	TCGTAGAACAGAGGCTTTTAACTTAAACATCAAAAACATAAGTTAAGC	mir-964	-24.3	-30	5.7	124	0	203.82
dme-miR-965	TAATACGACTCACTATAGGGGTAAAACTGTACGTTATATGTGCCCTT	AAGGGGAAAAGCTATACGCTTATGAATATCACAGAAGGGCACATATAA	mir-965	-20.3	-25.9	5.6	123	0	0
dme-miR-967	TAATACGACTCACTATAGGAGATACCTCTGGAGAAGCGCGTGACCTGACCCCA	AGAGAGACACCTAGGTGGAAAAGCGGGTTGGGTTCTCCTGCTGGGGTCAGGTC	mir-967	-32.5	-33	0.5	55	0	0
dme-miR-968	TAATACGACTCACTATAGAAGTAGTATCCATTAAAGGGTTGTTCTC	TTTAAGTAGTACATCAAAAGGTTGATTTGCATGTTGAGAACAACCCTT	mir-968	-22.4	-27.9	5.5	21	0	0
dme-miR-969	TAATACGACTCACTATAGAGTTCCACTAAGCAAGTTTTGAGATCGTT	ACGAGCTCAACGTGTCAAGTTTTTGTTTTTAAAACGATCTCAAAACTT	mir-969	-15.9	-21.6	5.7	82	0	63.26
dme-miR-970	TAATACGACTCACTATAGGCTAGCGGGTGTTTTATTTGGTAGCTGTA	ATAGCCGCGTGTGTCTTATGATAGATTCAAATCATTACAGCTACCAAAT	mir-970	-21.8	-26	4.2	135	0	702.82
dme-miR-971	TAATACGACTCACTATAGCTGTAAATTGTAATCATCAAAGCGTTT	TCACTGTAAGAAGTAACACCAAGCGGCTCTGAGAAAACGCTTTGATGA	mir-971	-19.8	-21.8	2	83	0	49.2
dme-miR-973	TAATACGACTCACTATAGGGTTGGTGGTTGAACTTCGATTTTAAGTATTTAAAT	CTTGGGTCGGAGAATGAACAGATTTCATTTTATTTAAATACTTAAAATCGAAG	mir-973	-23.7	-29.2	5.5	162	0	42.16
dme-miR-974	TAATACGACTCACTATAGAGCGAGCAAAGAAGTAGTATTTGTGTTT	CTTAGCTTCCAATGAAGTTATATTTGCTCTTGGAAACACAAATACTAC	－	-17.5	-18.6	1.1	102	1	28.11
dme-miR-975	TAATACGACTCACTATAGAAACACTTCCTACATCCTGTATGTGTT	TGGAAACGACTCCCACATCTGTACCGGATGCAAAACACATACAGGAT	mir-975	-23.8	-28	4.2	8	1	14.06
dme-miR-976	TAATACGACTCACTATAGTTGGTGAGGCCATCTCCAATGGATTAG	GCATTGATGATAACTAATCCAATGTTGAGAACTAATCCATTGGAG	mir-976	-16.3	-20.7	4.4	110	0	91.37
dme-miR-977	TAATACGACTCACTATAGAGATAACTCGAATATCACATCTTCAGTG	TTGAGACAACGTGAATATCTCATCAGATTTCGAACACTGAAGATGTGA	mir-977	-21.7	-26.8	5.1	145	0	77.31
dme-miR-978	TAATACGACTCACTATAGGCAATCTACGCCACTGGCTTACGTTGCA	CGGCAATTTACGGCACTGGACACGATTTTCGATTGCAACGTAAGCC	mir-978	-26.2	-31.6	5.4	58	0	112.45
dme-miR-980	TAATACGACTCACTATAGGTTTTTCATTTGGCCTGGCTAGCTTACTC	TAAGCCCTTCACAAGGCAGCTAGCAATATTTAAAAAGGAGTAAGCTAGCC	mir-980	-24.9	-30.1	5.2	175	0	0
dme-miR-981	TAATACGACTCACTATAGGGGTTTCGTTAGCAGCGGGCTGTTTTAA	TGGAGGTTTCGTCGACAACGAACTTGTTGAATTTATTAAAACAGCCCG	mir-981	-30.9	-34.3	3.4	120	0	0
dme-miR-982	TAATACGACTCACTATAGCCTGGACAAATATGAAGTAAATTGTTTTTATG	GTGCAAGGATGAATATCAAGTAATTGATGCATAAAAACAATTTACTTCAT	mir-982	-16.7	-16.7	0	101	1	0
dme-miR-983-1	TAATACGACTCACTATAGTAATACGTTTCGAACTAATGATTTTC	AGATAATGCGTAACTACCTAATGAATGAACTGAAAATCATTAGTTCG	mir-983	-10.5	-16.1	5.6	83	0	0
dme-miR-984	TAATACGACTCACTATAGGAGGTAAATACGGTTGGAATTTTGTCT	GCGGAGCCAAATTCGGTTGGATTTATAGTTAAAAGACAAAATTCCAAC	－	-24.5	-27.5	3	51	1	0
dme-miR-986	TAATACGACTCACTATAGCTCGAATAGCGTTGTGACTGAGGTAACTGC	TTTCTTGAATAGCCTCGCCGCTGAGTAGATTCGATGCGCAGTTACCTCAG	mir-986	-22.8	-27.6	4.8	57	0	2010.09
dme-miR-988	TAATACGACTCACTATAGTGTGATTTGTAGCAAAGTGATATGT	GCGTGAGGTTTGCAACAAGGGGATGATCAAATACATATCACTTTGC	mir-988	-16.8	-22.6	5.8	126	0	0
dme-miR-991	TAATACGACTCACTATAGTTCCCAACTACACCTATTAATACATATTT	ACGTTCCAAACTACAACTTTAATAGGACGTTAAAATATGTATTAATAGGT	mir-991	-17.1	-23.8	6.7	92	0	0
dme-miR-992	TAATACGACTCACTATAGGGTATCAGCAAAGTGTTATTTTTTATGT	CTGAGTACCAGAAACGTGTACTTTACATAAACATAAAAAATAACAC	mir-992	-17.5	-21.6	4.1	120	0	0
dme-miR-994	TAATACGACTCACTATAGTAAGGAAATAGTAGCCGTGATTTTACCCAAGAA	ATGTAAAAGAAACAGCAACTGTGATATGTGAAAAATTCTTGGGTAAAATCAC	mir-994	-21.2	-27.7	6.5	115	0	2811.31
dme-miR-995	TAATACGACTCACTATAGCCGAATTATGTGGGAGCTGCGCCGT	AAGGCGAATCATGTGGTGCTACGGATTACGGAAACGGCGCAGCTC	mir-995	-25.4	-31.2	5.8	111	0	1735.99
dme-miR-999	TAATACGACTCACTATAGCATAGTCATACGGTGAATGTTGTGTA	AGACACAGTCTTACAGTTAACATTGGTCTCCAATACACAACATTCAC	mir-999	-22.5	-24	1.5	59	1	0
dme-miR-9a	TAATACGACTCACTATAGCTTTGGTTATCTAGCTGTATGAGTGA	TATCTTCGGTAAGCTAGCTTTATGACGTTATTTATCACTCATACAGC	mir-9	-23	-25	2	107	1	16846.8
